# Supplementary material for: Increased risk of high-grade prostate cancer among testicular cancer survivors
Source: PLoS One. 2022 Feb 14;17(2):e0263573. doi: 10.1371/journal.pone.0263573 (PMC8843166; doi:10.1371/journal.pone.0263573)
Supplement: S1 File — (XLSX) [file pone.0263573.s001.xlsx]

## Sheet: Sheet1
Patient ID	Record number recode	Site recode B ICD-O-3/WHO 2008 (Event Variable)	Year of diagnosis	Age at diagnosis	SEER historic stage A	Radiation	Radiation sequence with surgery	COD to site recode	Survival months	Vital status recode (study cutoff used)	Month of diagnosis recode	Month of follow-up recode	Year of follow-up recode	Event Number	Reason for Exit	Sequence Number (Calculated)	Age at Event in Months (Calculated)	Months Since Index (Calculated)	Person Time Years (Calculated)
5217	1	Testis	1975	60	Localized	Beam radiation	Radiation after surgery	Prostate	231	Dead	September	January	1995	Index Record		1
5217	2	Prostate	1982	66	Blank(s)	None	No radiation and/or cancer-directed surgery	Prostate	151	Dead	May	January	1995	1	Death	2	802	80	18.84
20145	1	Testis	1974	46	Regional	Beam radiation	Radiation after surgery	Diseases of Heart	401	Dead	December	June	2008	Index Record		1
20145	2	Prostate	1999	70	Localized/regional (Prostate cases)	Radioactive implants	No radiation and/or cancer-directed surgery	Diseases of Heart	110	Dead	March	June	2008	1	Death	2	844	291	33
21222	1	Testis	1974	44	Localized	None	No radiation and/or cancer-directed surgery	Alive	453	Alive	March	December	2011	Index Record		1
21222	2	Prostate	2010	80	Distant	None	No radiation and/or cancer-directed surgery	Alive	19	Alive	May	December	2011	1	End of Study	2	969	434	37.29
24292	1	Testis	1975	40	Localized	None	No radiation and/or cancer-directed surgery	Alive	443	Alive	January	December	2011	Index Record		1
24292	2	Prostate	2000	66	Localized/regional (Prostate cases)	Combination of beam with implants or isotopes	No radiation and/or cancer-directed surgery	Alive	134	Alive	October	December	2011	1	End of Study	2	794	309	36.46
64563	1	Testis	1978	67	Localized	Beam radiation	Radiation after surgery	Diseases of Heart	229	Dead	March	May	1997	Index Record		1
64563	2	Prostate	1990	80	Blank(s)	None	No radiation and/or cancer-directed surgery	Diseases of Heart	82	Dead	June	May	1997	1	Death	2	960	147	18.66
72864	1	Testis	1976	56	Localized	None	No radiation and/or cancer-directed surgery	Diseases of Heart	158	Dead	June	August	1989	Index Record		1
72864	2	Prostate	1985	66	Blank(s)	None	No radiation and/or cancer-directed surgery	Diseases of Heart	49	Dead	July	August	1989	1	Death	2	787	109	12.67
73777	1	Testis	1976	45	Regional	Beam radiation	Radiation after surgery	Alive	431	Alive	January	December	2011	Index Record		1
73777	2	Prostate	1993	62	Blank(s)	None	No radiation and/or cancer-directed surgery	Alive	223	Alive	May	December	2011	1	End of Study	2	752	208	35.46
74966	1	Testis	1973	48	Unstaged	None	No radiation and/or cancer-directed surgery	Chronic Obstructive Pulmonary Disease and Allied Cond	260	Dead	January	September	1994	Index Record		1
74966	2	Prostate	1993	68	Blank(s)	None	No radiation and/or cancer-directed surgery	Chronic Obstructive Pulmonary Disease and Allied Cond	16	Dead	May	September	1994	1	Death	2	825	244	21.17
84931	1	Testis	1973	32	Localized	Beam radiation	Radiation after surgery	Alive	465	Alive	March	December	2011	Index Record		1
84931	2	Kaposi Sarcoma	1998	58	Unstaged	None	No radiation and/or cancer-directed surgery	Alive	158	Alive	October	December	2011	Not an Event		2
84931	3	Prostate	2003	62	Localized/regional (Prostate cases)	Radioactive implants	No radiation and/or cancer-directed surgery	Alive	102	Alive	June	December	2011	1	End of Study	3	753	363	38.29
87045	1	Testis	1974	53	Localized	Beam radiation	Radiation after surgery	Prostate	411	Dead	September	January	2009	Index Record		1
87045	2	Prostate	2007	86	Distant	None	No radiation and/or cancer-directed surgery	Prostate	14	Dead	October	January	2009	1	Death	2	1038	397	33.84
90488	1	Testis	1976	30	Regional	Beam radiation	Radiation after surgery	Alive	428	Alive	April	December	2011	Index Record		1
90488	2	Prostate	2011	65	Localized/regional (Prostate cases)	Radioactive implants	No radiation and/or cancer-directed surgery	Alive	6	Alive	June	December	2011	1	End of Study	2	782	422	35.21
115472	1	Testis	1980	33	Localized	Beam radiation	Radiation after surgery	Alive	373	Alive	November	December	2011	Index Record		1
115472	2	Prostate	2011	64	Localized/regional (Prostate cases)	None	No radiation and/or cancer-directed surgery	Alive	3	Alive	September	December	2011	1	End of Study	2	771	370	30.63
122549	1	Testis	1977	39	Localized	Beam radiation	Radiation after surgery	Alive	417	Alive	March	December	2011	Index Record		1
122549	2	Prostate	2000	63	Localized/regional (Prostate cases)	None	No radiation and/or cancer-directed surgery	Alive	133	Alive	November	December	2011	1	End of Study	2	760	284	34.29
123054	1	Testis	1979	27	Regional	None	No radiation and/or cancer-directed surgery	Alive	392	Alive	April	December	2011	Index Record		1
123054	2	Prostate	2007	55	Localized/regional (Prostate cases)	None	No radiation and/or cancer-directed surgery	Alive	55	Alive	May	December	2011	1	End of Study	2	663	337	32.21
132920	1	Testis	1973	58	Localized	None	No radiation and/or cancer-directed surgery	Diseases of Heart	361	Dead	June	August	2003	Index Record		1
132920	2	Prostate	1994	79	Blank(s)	None	No radiation and/or cancer-directed surgery	Diseases of Heart	105	Dead	October	August	2003	1	Death	2	959	256	29.67
143885	1	Testis	1979	27	Localized	None	No radiation and/or cancer-directed surgery	Alive	388	Alive	August	December	2011	Index Record		1
143885	2	Other Endocrine	2005	53	Blank(s)	None	No radiation and/or cancer-directed surgery	Alive	79	Alive	May	December	2011	Not an Event		2
143885	3	Prostate	2010	57	Localized/regional (Prostate cases)	Beam radiation	No radiation and/or cancer-directed surgery	Alive	21	Alive	March	December	2011	1	End of Study	3	696	367	31.87
145036	1	Testis	1979	26	Localized	None	No radiation and/or cancer-directed surgery	Alive	386	Alive	October	December	2011	Index Record		1
145036	2	Prostate	2011	57	Localized/regional (Prostate cases)	None	No radiation and/or cancer-directed surgery	Alive	11	Alive	January	December	2011	1	End of Study	2	689	375	31.71
177263	1	Testis	1976	34	Localized	Beam radiation	Radiation after surgery	Alive	424	Alive	August	December	2011	Index Record		1
177263	2	Prostate	2005	63	Localized/regional (Prostate cases)	None	No radiation and/or cancer-directed surgery	Alive	75	Alive	September	December	2011	1	End of Study	2	761	349	34.87
224655	1	Testis	1984	49	Localized	None	No radiation and/or cancer-directed surgery	Alive	332	Alive	April	December	2011	Index Record		1
224655	2	Prostate	2007	73	Localized/regional (Prostate cases)	None	No radiation and/or cancer-directed surgery	Alive	49	Alive	November	December	2011	1	End of Study	2	878	283	27.21
229640	1	Testis	1983	36	Localized	None	No radiation and/or cancer-directed surgery	Alive	342	Alive	June	December	2011	Index Record		1
229640	2	Prostate	2009	61	Unstaged	None	No radiation and/or cancer-directed surgery	Alive	34	Alive	February	December	2011	1	End of Study	2	740	308	28.04
242222	1	Testis	1981	42	Localized	Beam radiation	Radiation after surgery	Prostate	296	Dead	July	April	2006	Index Record		1
242222	2	Prostate	2004	65	Localized/regional (Prostate cases)	Beam radiation	No radiation and/or cancer-directed surgery	Prostate	22	Dead	June	April	2006	1	Death	2	784	275	24.25
257571	1	Testis	1984	39	Regional	None	No radiation and/or cancer-directed surgery	Diseases of Heart	319	Dead	May	January	2011	Index Record		1
257571	2	Prostate	2006	61	Localized/regional (Prostate cases)	Radiation, NOS method or source not specified	No radiation and/or cancer-directed surgery	Diseases of Heart	49	Dead	November	January	2011	1	Death	2	739	270	26.17
271855	1	NHL - Extranodal	1983	61	Unstaged	Beam radiation	Radiation after surgery	Prostate	175	Dead	July	February	1998	Index Record		1
271855	2	Prostate	1990	67	Blank(s)	None	No radiation and/or cancer-directed surgery	Prostate	95	Dead	March	February	1998	1	Death	2	812	80	14.09
272310	1	Testis	1982	45	Localized	None	No radiation and/or cancer-directed surgery	Alive	350	Alive	October	December	2011	Index Record		1
272310	2	Prostate	1989	51	Blank(s)	None	No radiation and/or cancer-directed surgery	Alive	271	Alive	May	December	2011	1	End of Study	2	623	79	28.71
290728	1	Testis	1987	44	Localized	Beam radiation	Radiation after surgery	Alive	297	Alive	March	December	2011	Index Record		1
290728	2	Prostate	2011	68	Localized/regional (Prostate cases)	Radioactive implants	No radiation and/or cancer-directed surgery	Alive	11	Alive	January	December	2011	1		2	823	286
290728	3	Melanoma of the Skin	2011	68	In situ	None	No radiation and/or cancer-directed surgery	Alive	8	Alive	April	December	2011	Not an Event	End of Study	3			24.29
1773142	1	Testis	1982	37	Localized	None	No radiation and/or cancer-directed surgery	Alive	358	Alive	February	December	2011	Index Record		1
1773142	2	Prostate	2009	65	Localized/regional (Prostate cases)	Combination of beam with implants or isotopes	No radiation and/or cancer-directed surgery	Alive	27	Alive	September	December	2011	1	End of Study	2	786	331	29.38
1776736	1	Testis	1987	47	Localized	Beam radiation	Radiation after surgery	Alive	290	Alive	October	December	2011	Index Record		1
1776736	2	Prostate	1997	57	Localized/regional (Prostate cases)	None	No radiation and/or cancer-directed surgery	Alive	175	Alive	May	December	2011	1	End of Study	2	690	115	23.71
1836394	1	Testis	1986	32	Localized	Beam radiation	Radiation after surgery	Alive	309	Alive	March	December	2011	Index Record		1
1836394	2	Prostate	2005	51	Localized/regional (Prostate cases)	None	No radiation and/or cancer-directed surgery	Alive	76	Alive	August	December	2011	1	End of Study	2	620	233	25.29
1842050	1	Testis	1986	35	Localized	Beam radiation	Radiation after surgery	Alive	308	Alive	April	December	2011	Index Record		1
1842050	2	Prostate	2010	59	Localized/regional (Prostate cases)	Refused	No radiation and/or cancer-directed surgery	Alive	23	Alive	January	December	2011	1	End of Study	2	710	285	25.21
1848578	1	Testis	1983	54	Localized	None	No radiation and/or cancer-directed surgery	Cerebrovascular Diseases	331	Dead	March	October	2010	Index Record		1
1848578	2	Prostate	2009	80	Localized/regional (Prostate cases)	Radioactive implants	No radiation and/or cancer-directed surgery	Cerebrovascular Diseases	21	Dead	January	October	2010	1	Death	2	960	310	27.08
1859455	1	Testis	1987	55	Localized	Beam radiation	Radiation after surgery	Alive	288	Alive	December	December	2011	Index Record		1
1859455	2	Prostate	2009	77	Localized/regional (Prostate cases)	Beam radiation	No radiation and/or cancer-directed surgery	Alive	24	Alive	December	December	2011	1	End of Study	2	930	264	23.54
1876521	1	Testis	1988	34	Localized	Beam radiation	Radiation after surgery	Alive	283	Alive	May	December	2011	Index Record		1
1876521	2	Prostate	2004	50	Localized/regional (Prostate cases)	Radioactive implants	No radiation and/or cancer-directed surgery	Alive	84	Alive	December	December	2011	1	End of Study	2	607	199	23.12
1896541	1	Testis	1990	54	Localized	Beam radiation	Radiation after surgery	Alive	252	Alive	December	December	2011	Index Record		1
1896541	2	Prostate	1994	58	Blank(s)	None	No radiation and/or cancer-directed surgery	Alive	209	Alive	July	December	2011	1	End of Study	2	697	43	20.55
1917793	1	Testis	1990	48	Localized	Beam radiation	Radiation after surgery	Alive	260	Alive	April	December	2011	Index Record		1
1917793	2	Prostate	2004	62	Distant	None	No radiation and/or cancer-directed surgery	Alive	94	Alive	February	December	2011	1	End of Study	2	748	166	21.21
1924727	1	Testis	1988	43	Localized	Beam radiation	Radiation after surgery	Alive	277	Alive	October	December	2011	Index Record		1
1924727	2	Prostate	2011	65	Localized/regional (Prostate cases)	None	No radiation and/or cancer-directed surgery	Alive	4	Alive	August	December	2011	1	End of Study	2	790	274	22.71
1939996	1	Testis	1988	44	Localized	Beam radiation	Radiation after surgery	Alive	276	Alive	December	December	2011	Index Record		1
1939996	2	Prostate	2007	63	Localized/regional (Prostate cases)	None	No radiation and/or cancer-directed surgery	Alive	51	Alive	September	December	2011	1	End of Study	2	756	225	22.54
1975192	1	Testis	1990	63	Localized	None	No radiation and/or cancer-directed surgery	Alive	257	Alive	July	December	2011	Index Record		1
1975192	2	Prostate	2007	80	Localized/regional (Prostate cases)	None	No radiation and/or cancer-directed surgery	Alive	55	Alive	May	December	2011	1	End of Study	2	967	202	20.96
1996616	1	Testis	1993	46	Localized	Beam radiation	Radiation after surgery	Alive	217	Alive	November	December	2011	Index Record		1
1996616	2	Prostate	2010	63	Localized/regional (Prostate cases)	None	No radiation and/or cancer-directed surgery	Alive	12	Alive	December	December	2011	1	End of Study	2	766	205	17.63
2017041	1	Testis	1992	58	Distant	Beam radiation	Radiation after surgery	Lung and Bronchus	74	Dead	June	September	1998	Index Record		1
2017041	2	Prostate	1997	63	Localized/regional (Prostate cases)	Combination of beam with implants or isotopes	No radiation and/or cancer-directed surgery	Lung and Bronchus	11	Dead	September	September	1998	1		2	767	63
2017041	3	Lung and Bronchus	1998	64	Distant	None	No radiation and/or cancer-directed surgery	Lung and Bronchus	2	Dead	July	September	1998	Not an Event	Death	3			5.75
2052899	1	Testis	1994	58	Localized	Beam radiation	Radiation after surgery	Alive	215	Alive	January	December	2011	Index Record		1
2052899	2	Prostate	2004	68	Localized/regional (Prostate cases)	Beam radiation	No radiation and/or cancer-directed surgery	Alive	94	Alive	February	December	2011	1	End of Study	2	817	121	17.46
2056160	1	Testis	1994	44	Localized	Beam radiation	Radiation after surgery	Alive	213	Alive	March	December	2011	Index Record		1
2056160	2	Prostate	2011	61	Localized/regional (Prostate cases)	Beam radiation	No radiation and/or cancer-directed surgery	Alive	5	Alive	July	December	2011	1	End of Study	2	739	208	17.29
3531564	1	NHL - Extranodal	1992	61	Unstaged	Beam radiation	Radiation after surgery	Non-Hodgkin Lymphoma	169	Dead	October	November	2006	Index Record		1
3531564	2	Prostate	1996	65	Localized/regional (Prostate cases)	None	No radiation and/or cancer-directed surgery	Non-Hodgkin Lymphoma	119	Dead	December	November	2006	1	Death	2	787	50	13.59
3538442	1	NHL - Extranodal	1996	71	Unstaged	Beam radiation	Radiation after surgery	Non-Hodgkin Lymphoma	142	Dead	March	February	2008	Index Record		1
3538442	2	Prostate	1998	73	Localized/regional (Prostate cases)	None	No radiation and/or cancer-directed surgery	Non-Hodgkin Lymphoma	116	Dead	May	February	2008	1	Death	2	883	26	11.42
3550534	1	Testis	1997	50	Regional	Beam radiation	Radiation after surgery	Alive	175	Alive	May	December	2011	Index Record		1
3550534	2	Prostate	2006	59	Localized/regional (Prostate cases)	Radioactive implants	No radiation and/or cancer-directed surgery	Alive	62	Alive	October	December	2011	1	End of Study	2	720	113	14.12
3568173	1	Testis	1998	59	Localized	None	No radiation and/or cancer-directed surgery	Other Cause of Death	116	Dead	July	March	2008	Index Record		1
3568173	2	Prostate	2005	65	Localized/regional (Prostate cases)	None	No radiation and/or cancer-directed surgery	Other Cause of Death	35	Dead	April	March	2008	1	Death	2	792	81	9.16
3585107	1	Testis	1997	78	Localized	Beam radiation	Radiation after surgery	Pneumonia and Influenza	164	Dead	May	January	2011	Index Record		1
3585107	2	Prostate	1998	79	Localized/regional (Prostate cases)	Radioactive implants	No radiation and/or cancer-directed surgery	Pneumonia and Influenza	154	Dead	March	January	2011	1	Death	2	957	10	13.17
3633166	1	Testis	1998	25	Distant	None	No radiation and/or cancer-directed surgery	Testis	127	Dead	May	December	2008	Index Record		1
3633166	2	Prostate	2008	35	Unstaged	None	No radiation and/or cancer-directed surgery	Testis	7	Dead	April	December	2008	1	Death	2	430	119	10.08
3699379	1	Testis	2000	53	Localized	Beam radiation	Radiation after surgery	Alive	135	Alive	September	December	2011	Index Record		1
3699379	2	Prostate	2004	57	Localized/regional (Prostate cases)	Beam radiation	Radiation after surgery	Alive	91	Alive	May	December	2011	1	End of Study	2	689	44	10.8
3705866	1	NHL - Extranodal	2000	58	Unstaged	Beam radiation	Radiation after surgery	Alive	132	Alive	December	December	2011	Index Record		1
3705866	2	Prostate	2010	67	Localized/regional (Prostate cases)	Radioactive implants	No radiation and/or cancer-directed surgery	Alive	21	Alive	March	December	2011	1	End of Study	2	811	111	10.54
3798493	1	Testis	1974	29	Localized	Beam radiation	Radiation after surgery	Alive	453	Alive	March	December	2011	Index Record		1
3798493	2	Prostate	2004	59	Localized/regional (Prostate cases)	Radioactive implants	No radiation and/or cancer-directed surgery	Alive	87	Alive	September	December	2011	1	End of Study	2	716	366	37.29
3798585	1	Testis	1974	32	Regional	Beam radiation	Radiation after surgery	Alive	454	Alive	February	December	2011	Index Record		1
3798585	2	Prostate	2006	65	Localized/regional (Prostate cases)	None	No radiation and/or cancer-directed surgery	Alive	61	Alive	November	December	2011	1	End of Study	2	788	393	37.38
5300601	1	Testis	2005	47	Localized	Beam radiation	Radiation after surgery	Alive	75	Alive	August	December	2011	Index Record		1
5300601	2	Prostate	2009	51	Localized/regional (Prostate cases)	None	No radiation and/or cancer-directed surgery	Alive	25	Alive	November	December	2011	1	End of Study	2	616	51	5.87
5326427	1	Testis	2006	54	Localized	Beam radiation	Radiation after surgery	Alive	68	Alive	April	December	2011	Index Record		1
5326427	2	Prostate	2006	54	Localized/regional (Prostate cases)	None	No radiation and/or cancer-directed surgery	Alive	61	Alive	November	December	2011	1	End of Study	2	659	7	5.21
7050996	1	Testis	1974	25	Localized	Beam radiation	Radiation after surgery	Alive	449	Alive	July	December	2011	Index Record		1
7050996	2	Prostate	2010	61	Localized/regional (Prostate cases)	None	No radiation and/or cancer-directed surgery	Alive	13	Alive	November	December	2011	1	End of Study	2	738	436	36.96
7055694	1	Testis	1974	45	Localized	None	No radiation and/or cancer-directed surgery	Prostate	355	Dead	September	April	2004	Index Record		1
7055694	2	Prostate	1997	67	Localized/regional (Prostate cases)	None	No radiation and/or cancer-directed surgery	Prostate	82	Dead	June	April	2004	1	Death	2	815	273	29.09
7058100	1	Testis	1974	48	Localized	Beam radiation	Radiation after surgery	Diseases of Heart	257	Dead	September	March	1996	Index Record		1
7058100	2	Prostate	1993	66	Blank(s)	None	No radiation and/or cancer-directed surgery	Diseases of Heart	37	Dead	January	March	1996	1		2	800	220
7058100	3	Melanoma of the Skin	1995	68	In situ	None	No radiation and/or cancer-directed surgery	Diseases of Heart	10	Dead	April	March	1996	Not an Event	Death	3			21
7064010	1	Testis	1974	30	Localized	Beam radiation	Radiation after surgery	Alive	445	Alive	November	December	2011	Index Record		1
7064010	2	Prostate	2009	64	Localized/regional (Prostate cases)	None	No radiation and/or cancer-directed surgery	Alive	32	Alive	April	December	2011	1	End of Study	2	774	413	36.63
7076994	1	Testis	1975	40	Localized	None	No radiation and/or cancer-directed surgery	Alive	438	Alive	June	December	2011	Index Record		1
7076994	2	Prostate	2006	71	Localized/regional (Prostate cases)	Radioactive implants	No radiation and/or cancer-directed surgery	Alive	68	Alive	April	December	2011	1	End of Study	2	852	370	36.04
7090344	1	Testis	1976	38	Regional	Beam radiation	Radiation after surgery	Alive	431	Alive	January	December	2011	Index Record		1
7090344	2	Prostate	1996	58	Localized/regional (Prostate cases)	None	No radiation and/or cancer-directed surgery	Alive	189	Alive	March	December	2011	1		2	699	242
7090344	3	Nose, Nasal Cavity and Middle Ear	2005	67	Regional	Beam radiation	No radiation and/or cancer-directed surgery	Alive	75	Alive	September	December	2011	Not an Event	End of Study	3			35.46
7098886	1	Testis	1976	29	Localized	Beam radiation	Radiation after surgery	Alive	423	Alive	September	December	2011	Index Record		1
7098886	2	Prostate	2009	62	Localized/regional (Prostate cases)	None	No radiation and/or cancer-directed surgery	Alive	26	Alive	October	December	2011	1	End of Study	2	749	397	34.8
7099765	1	Testis	1976	30	Distant	None	No radiation and/or cancer-directed surgery	Alive	422	Alive	October	December	2011	Index Record		1
7099765	2	Prostate	2002	56	Localized/regional (Prostate cases)	Beam radiation	No radiation and/or cancer-directed surgery	Alive	119	Alive	January	December	2011	1	End of Study	2	673	303	34.71
7117788	1	Testis	1977	24	Localized	None	No radiation and/or cancer-directed surgery	Alive	412	Alive	August	December	2011	Index Record		1
7117788	2	Prostate	2007	53	Localized/regional (Prostate cases)	None	No radiation and/or cancer-directed surgery	Alive	58	Alive	February	December	2011	1	End of Study	2	644	354	33.87
7128758	1	Testis	1977	28	Localized	None	No radiation and/or cancer-directed surgery	Alive	410	Alive	October	December	2011	Index Record		1
7128758	2	Prostate	2008	58	Localized/regional (Prostate cases)	None	No radiation and/or cancer-directed surgery	Alive	46	Alive	February	December	2011	1	End of Study	2	705	364	33.71
7139750	1	Testis	1973	32	Localized	Beam radiation	Radiation after surgery	Alive	458	Alive	October	December	2011	Index Record		1
7139750	2	Prostate	1991	49	Blank(s)	None	No radiation and/or cancer-directed surgery	Alive	251	Alive	January	December	2011	1	End of Study	2	600	207	37.71
7161581	1	Testis	1979	36	Regional	Beam radiation	Radiation after surgery	Alive	392	Alive	April	December	2011	Index Record		1
7161581	2	Prostate	2004	61	Localized/regional (Prostate cases)	Combination of beam with implants or isotopes	No radiation and/or cancer-directed surgery	Alive	88	Alive	August	December	2011	1	End of Study	2	740	304	32.21
7162220	1	Testis	1979	32	Localized	Beam radiation	Radiation after surgery	Alive	387	Alive	September	December	2011	Index Record		1
7162220	2	Prostate	2009	61	Localized/regional (Prostate cases)	None	No radiation and/or cancer-directed surgery	Alive	35	Alive	January	December	2011	1	End of Study	2	742	352	31.8
7182635	1	Testis	1980	62	Regional	Beam radiation	No radiation and/or cancer-directed surgery	Prostate	235	Dead	May	January	2000	Index Record		1
7182635	2	Soft Tissue including Heart	1987	69	Localized	None	No radiation and/or cancer-directed surgery	Prostate	149	Dead	July	January	2000	Not an Event		2
7182635	3	Prostate	1998	80	Localized/regional (Prostate cases)	None	No radiation and/or cancer-directed surgery	Prostate	15	Dead	October	January	2000	1	Death	3	970	221	19.17
7183814	1	Testis	1980	48	Regional	Beam radiation	Radiation after surgery	Prostate	328	Dead	April	September	2007	Index Record		1
7183814	2	Prostate	1999	68	Localized/regional (Prostate cases)	None	No radiation and/or cancer-directed surgery	Prostate	95	Dead	September	September	2007	1	Death	2	818	233	26.92
7194507	1	Testis	1980	39	Localized	Beam radiation	Radiation after surgery	Alive	374	Alive	October	December	2011	Index Record		1
7194507	2	Prostate	2003	61	Localized/regional (Prostate cases)	None	No radiation and/or cancer-directed surgery	Alive	104	Alive	April	December	2011	1	End of Study	2	743	270	30.71
7204186	1	Testis	1980	36	Localized	None	No radiation and/or cancer-directed surgery	Alive	374	Alive	October	December	2011	Index Record		1
7204186	2	Prostate	2008	64	Localized/regional (Prostate cases)	Beam radiation	No radiation and/or cancer-directed surgery	Alive	36	Alive	December	December	2011	1	End of Study	2	773	338	30.71
7212586	1	Testis	1981	34	Localized	Beam radiation	Radiation after surgery	Alive	367	Alive	May	December	2011	Index Record		1
7212586	2	Prostate	2008	61	Localized/regional (Prostate cases)	None	No radiation and/or cancer-directed surgery	Alive	37	Alive	November	December	2011	1	End of Study	2	743	330	30.13
7214742	1	Testis	1981	66	Localized	Beam radiation	Radiation after surgery	Accidents and Adverse Effects	273	Dead	October	July	2004	Index Record		1
7214742	2	Prostate	1988	72	Blank(s)	None	No radiation and/or cancer-directed surgery	Accidents and Adverse Effects	194	Dead	May	July	2004	1	Death	2	874	79	22.25
7229571	1	Testis	1982	44	Localized	Beam radiation	Radiation after surgery	Alive	355	Alive	May	December	2011	Index Record		1
7229571	2	Prostate	2003	65	Localized/regional (Prostate cases)	None	No radiation and/or cancer-directed surgery	Alive	103	Alive	May	December	2011	1	End of Study	2	782	252	29.13
7244882	1	Testis	1982	55	Localized	Beam radiation	Radiation after surgery	Prostate	110	Dead	September	December	1991	Index Record		1
7244882	2	Prostate	1990	63	Blank(s)	None	No radiation and/or cancer-directed surgery	Prostate	13	Dead	October	December	1991	1	Death	2	764	97	8.75
7284722	1	Testis	1984	68	Localized	Beam radiation	Radiation after surgery	Diabetes Mellitus	225	Dead	April	January	2003	Index Record		1
7284722	2	Prostate	1992	76	Blank(s)	None	No radiation and/or cancer-directed surgery	Diabetes Mellitus	127	Dead	June	January	2003	1	Death	2	923	98	18.25
8757056	1	Testis	1985	28	Localized	Beam radiation	Radiation after surgery	Alive	321	Alive	March	December	2011	Index Record		1
8757056	2	Testis	2006	50	Localized	None	No radiation and/or cancer-directed surgery	Alive	61	Alive	November	December	2011	Not an Event		2
8757056	3	Prostate	2011	55	Localized/regional (Prostate cases)	None	No radiation and/or cancer-directed surgery	Alive	2	Alive	October	December	2011	1	End of Study	3	666	319	26.29
8758092	1	Testis	1985	30	Localized	None	No radiation and/or cancer-directed surgery	Alive	314	Alive	October	December	2011	Index Record		1
8758092	2	Prostate	2007	51	Localized/regional (Prostate cases)	None	No radiation and/or cancer-directed surgery	Alive	59	Alive	January	December	2011	1	End of Study	2	616	255	25.71
8763544	1	Testis	1985	41	Localized	Beam radiation	Radiation after surgery	Alive	314	Alive	October	December	2011	Index Record		1
8763544	2	Prostate	2008	63	Localized/regional (Prostate cases)	Recommended, unknown if administered	No radiation and/or cancer-directed surgery	Alive	46	Alive	February	December	2011	1	End of Study	2	767	268	25.71
8779495	1	Testis	1986	65	Localized	Beam radiation	Radiation after surgery	Other Cause of Death	296	Dead	January	September	2010	Index Record		1
8779495	2	Prostate	1996	76	Localized/regional (Prostate cases)	None	No radiation and/or cancer-directed surgery	Other Cause of Death	169	Dead	July	September	2010	1	Death	2	914	126	24.17
8791972	1	Testis	1986	36	Localized	Beam radiation	Radiation after surgery	Alive	304	Alive	August	December	2011	Index Record		1
8791972	2	Prostate	2009	59	Localized/regional (Prostate cases)	None	No radiation and/or cancer-directed surgery	Alive	28	Alive	August	December	2011	1	End of Study	2	719	276	24.87
8803812	1	Testis	1987	39	Regional	Beam radiation	Radiation after surgery	Testis	256	Dead	March	July	2008	Index Record		1
8803812	2	Prostate	1995	47	Unstaged	Beam radiation	Radiation after surgery	Testis	158	Dead	April	July	2008	1	Death	2	571	97	20.83
8824534	1	Testis	1987	36	Localized	Beam radiation	Radiation after surgery	Alive	288	Alive	December	December	2011	Index Record		1
8824534	2	Prostate	2010	58	Localized/regional (Prostate cases)	None	No radiation and/or cancer-directed surgery	Alive	19	Alive	May	December	2011	1	End of Study	2	702	269	23.54
8862112	1	Testis	1989	58	Regional	None	No radiation and/or cancer-directed surgery	Chronic Obstructive Pulmonary Disease and Allied Cond	123	Dead	March	July	1999	Index Record		1
8862112	2	Prostate	1993	62	Blank(s)	Beam radiation	No radiation and/or cancer-directed surgery	Chronic Obstructive Pulmonary Disease and Allied Cond	77	Dead	January	July	1999	1	Death	2	746	46	9.83
8871262	1	Testis	1989	35	Unstaged	Beam radiation	No radiation and/or cancer-directed surgery	Alive	274	Alive	February	December	2011	Index Record		1
8871262	2	Prostate	2009	55	Localized/regional (Prostate cases)	None	No radiation and/or cancer-directed surgery	Alive	30	Alive	June	December	2011	1	End of Study	2	670	244	22.38
8890357	1	Testis	1990	73	Localized	Beam radiation	Radiation after surgery	Alive	207	Alive	March	June	2007	Index Record		1
8890357	2	Prostate	1991	75	Blank(s)	None	No radiation and/or cancer-directed surgery	Alive	186	Alive	December	June	2007	1	Lost to Follow-up	2	907	21	16.75
8891718	1	Testis	1988	41	Localized	None	No radiation and/or cancer-directed surgery	Alive	278	Alive	October	December	2011	Index Record		1
8891718	2	NHL - Nodal	1998	51	Unstaged	None	No radiation and/or cancer-directed surgery	Alive	159	Alive	September	December	2011	Not an Event		2
8891718	3	Prostate	2006	59	Localized/regional (Prostate cases)	None	No radiation and/or cancer-directed surgery	Alive	66	Alive	June	December	2011	1	End of Study	3	715	212	22.71
8897885	1	NHL - Extranodal	1989	69	Unstaged	None	No radiation and/or cancer-directed surgery	Chronic Obstructive Pulmonary Disease and Allied Cond	127	Dead	May	December	1999	Index Record		1
8897885	2	Sigmoid Colon	1994	74	In situ	None	No radiation and/or cancer-directed surgery	Chronic Obstructive Pulmonary Disease and Allied Cond	66	Dead	May	December	1999	Not an Event		2
8897885	3	Prostate	1997	77	Localized/regional (Prostate cases)	Beam radiation	No radiation and/or cancer-directed surgery	Chronic Obstructive Pulmonary Disease and Allied Cond	30	Dead	May	December	1999	1	Death	3	935	96	10.08
8904215	1	Testis	1990	61	Localized	Beam radiation	Radiation after surgery	Alive	256	Alive	August	December	2011	Index Record		1
8904215	2	Prostate	2000	71	Localized/regional (Prostate cases)	None	No radiation and/or cancer-directed surgery	Alive	139	Alive	May	December	2011	1	End of Study	2	855	117	20.87
8914228	1	Testis	1990	50	Localized	Beam radiation	Radiation after surgery	Alive	256	Alive	August	December	2011	Index Record		1
8914228	2	Liver	1997	57	Localized	None	No radiation and/or cancer-directed surgery	Alive	169	Alive	November	December	2011	Not an Event		2
8914228	3	Prostate	2010	70	Localized/regional (Prostate cases)	None	No radiation and/or cancer-directed surgery	Alive	19	Alive	May	December	2011	1	End of Study	3	846	237	20.87
8922275	1	Testis	1990	59	Localized	Beam radiation	Radiation after surgery	Diseases of Heart	240	Dead	October	November	2010	Index Record		1
8922275	2	Prostate	2004	72	Localized/regional (Prostate cases)	None	No radiation and/or cancer-directed surgery	Diseases of Heart	79	Dead	March	November	2010	1	Death	2	873	161	19.59
8922998	1	Testis	1990	55	Localized	None	No radiation and/or cancer-directed surgery	Alive	263	Alive	January	December	2011	Index Record		1
8922998	2	Prostate	1992	57	Blank(s)	Beam radiation	No radiation and/or cancer-directed surgery	Alive	239	Alive	January	December	2011	1	End of Study	2	691	24	21.46
8964884	1	Testis	1991	48	Localized	Beam radiation	Radiation after surgery	Alive	249	Alive	March	December	2011	Index Record		1
8964884	2	Prostate	2011	68	Localized/regional (Prostate cases)	None	No radiation and/or cancer-directed surgery	Alive	7	Alive	May	December	2011	1	End of Study	2	818	242	20.29
8975513	1	Testis	1992	53	Regional	None	No radiation and/or cancer-directed surgery	Alive	237	Alive	March	December	2011	Index Record		1
8975513	2	Prostate	1997	59	Localized/regional (Prostate cases)	None	No radiation and/or cancer-directed surgery	Alive	173	Alive	July	December	2011	1		2	710	64
8975513	3	Kidney	2005	67	Localized	None	No radiation and/or cancer-directed surgery	Alive	78	Alive	June	December	2011	Not an Event	End of Study	3			19.29
9006321	1	Testis	1993	36	Localized	None	No radiation and/or cancer-directed surgery	Alive	220	Alive	August	December	2011	Index Record		1
9006321	2	Prostate	2010	54	Localized/regional (Prostate cases)	None	No radiation and/or cancer-directed surgery	Alive	14	Alive	October	December	2011	1	End of Study	2	649	206	17.87
9011139	1	Testis	1993	43	Localized	None	No radiation and/or cancer-directed surgery	Alive	217	Alive	November	December	2011	Index Record		1
9011139	2	Prostate	2000	50	Localized/regional (Prostate cases)	None	No radiation and/or cancer-directed surgery	Alive	135	Alive	September	December	2011	1	End of Study	2	604	82	17.63
9025159	1	Testis	1993	38	Regional	None	No radiation and/or cancer-directed surgery	Alive	226	Alive	February	December	2011	Index Record		1
9025159	2	Prostate	2007	53	Localized/regional (Prostate cases)	None	No radiation and/or cancer-directed surgery	Alive	50	Alive	October	December	2011	1	End of Study	2	640	176	18.38
10538961	1	Testis	1996	56	Localized	None	No radiation and/or cancer-directed surgery	Alive	190	Alive	February	December	2011	Index Record		1
10538961	2	Prostate	2005	66	Localized/regional (Prostate cases)	Beam radiation	No radiation and/or cancer-directed surgery	Alive	72	Alive	December	December	2011	1	End of Study	2	800	118	15.38
10582830	1	Testis	1997	49	Localized	Beam radiation	Radiation after surgery	Alive	171	Alive	September	December	2011	Index Record		1
10582830	2	Prostate	2009	61	Localized/regional (Prostate cases)	None	No radiation and/or cancer-directed surgery	Alive	35	Alive	January	December	2011	1	End of Study	2	733	136	13.8
10618461	1	Testis	1998	45	Localized	None	No radiation and/or cancer-directed surgery	Alive	159	Alive	September	December	2011	Index Record		1
10618461	2	Prostate	2008	54	Localized/regional (Prostate cases)	None	No radiation and/or cancer-directed surgery	Alive	42	Alive	June	December	2011	1	End of Study	2	658	117	12.8
10619401	1	Testis	1998	39	Localized	Beam radiation	Radiation after surgery	Alive	165	Alive	March	December	2011	Index Record		1
10619401	2	Prostate	2008	50	Localized/regional (Prostate cases)	None	No radiation and/or cancer-directed surgery	Alive	36	Alive	December	December	2011	1	End of Study	2	600	129	13.29
10723405	1	Testis	2001	56	Localized	None	No radiation and/or cancer-directed surgery	Alive	130	Alive	January	December	2011	Index Record		1
10723405	2	Prostate	2003	59	Localized/regional (Prostate cases)	None	No radiation and/or cancer-directed surgery	Alive	97	Alive	November	December	2011	1	End of Study	2	716	34	10.46
10759148	1	Testis	2002	52	Localized	Beam radiation	Radiation after surgery	Alive	107	Alive	December	December	2011	Index Record		1
10759148	2	Prostate	2004	54	Localized/regional (Prostate cases)	None	No radiation and/or cancer-directed surgery	Alive	87	Alive	September	December	2011	1	End of Study	2	652	21	8.55
10790912	1	NHL - Extranodal	2003	70	Unstaged	Beam radiation	Radiation after surgery	Alive	106	Alive	February	December	2011	Index Record		1
10790912	2	Prostate	2008	76	Localized/regional (Prostate cases)	None	No radiation and/or cancer-directed surgery	Alive	36	Alive	December	December	2011	1	End of Study	2	920	70	8.38
12253022	1	Testis	2003	51	Localized	Beam radiation	Radiation after surgery	Alive	75	Alive	April	July	2009	Index Record		1
12253022	2	Prostate	2005	53	Localized/regional (Prostate cases)	None	No radiation and/or cancer-directed surgery	Alive	48	Alive	July	July	2009	1	Lost to Follow-up	2	647	27	5.75
12255762	1	Testis	2003	43	Localized	None	No radiation and/or cancer-directed surgery	Alive	98	Alive	October	December	2011	Index Record		1
12255762	2	Prostate	2009	48	Localized/regional (Prostate cases)	None	No radiation and/or cancer-directed surgery	Alive	31	Alive	May	December	2011	1	End of Study	2	584	67	7.71
12428304	1	Testis	2007	58	Localized	None	No radiation and/or cancer-directed surgery	Alive	32	Alive	August	May	2010	Index Record		1
12428304	2	Prostate	2008	58	Localized/regional (Prostate cases)	None	No radiation and/or cancer-directed surgery	Alive	27	Alive	February	May	2010	1	Lost to Follow-up	2	702	6	2.25
14022387	1	Testis	1974	28	Localized	Beam radiation	Radiation after surgery	Gallbladder	357	Dead	June	March	2004	Index Record		1
14022387	2	Prostate	1991	46	Blank(s)	None	No radiation and/or cancer-directed surgery	Gallbladder	147	Dead	November	March	2004	1		2	555	209
14022387	3	Gallbladder	2003	57	Regional	None	No radiation and/or cancer-directed surgery	Gallbladder	7	Dead	July	March	2004	Not an Event	Death	3			29.25
14024596	1	Testis	1974	51	Regional	Beam radiation	Radiation after surgery	Other Cause of Death	135	Dead	March	June	1985	Index Record		1
14024596	2	Prostate	1978	56	Blank(s)	None	No radiation and/or cancer-directed surgery	Other Cause of Death	81	Dead	August	June	1985	1	Death	2	674	53	10.75
14032340	1	Testis	1974	29	Regional	Beam radiation	Radiation after surgery	Colon excluding Rectum	377	Dead	September	March	2006	Index Record		1
14032340	2	Rectum	1999	54	Regional	Beam radiation	Radiation after surgery	Colon excluding Rectum	81	Dead	June	March	2006	Not an Event		2
14032340	3	Prostate	2000	55	Unstaged	Beam radiation	No radiation and/or cancer-directed surgery	Colon excluding Rectum	68	Dead	July	March	2006	1	Death	3	666	310	31
14032446	1	Testis	1973	64	Localized	None	No radiation and/or cancer-directed surgery	Suicide and Self-Inflicted Injury	129	Dead	May	February	1984	Index Record		1
14032446	2	Prostate	1982	74	Blank(s)	Recommended, unknown if administered	No radiation and/or cancer-directed surgery	Suicide and Self-Inflicted Injury	13	Dead	December	February	1984	1	Death	2	889	115	10.25
14038372	1	Testis	1974	77	Unstaged	Beam radiation	Radiation after surgery	Diseases of Heart	101	Dead	August	January	1983	Index Record		1
14038372	2	Prostate	1981	84	Blank(s)	None	No radiation and/or cancer-directed surgery	Diseases of Heart	16	Dead	September	January	1983	1	Death	2	1014	85	7.92
14045238	1	Testis	1990	67	Distant	Beam radiation	Radiation after surgery	Prostate	164	Dead	January	September	2003	Index Record		1
14045238	2	Prostate	1995	73	Localized/regional (Prostate cases)	None	No radiation and/or cancer-directed surgery	Prostate	103	Dead	January	September	2003	1	Death	2	875	60	13.17
14054430	1	Testis	1975	51	Distant	Beam radiation	Radiation after surgery	Alive	436	Alive	August	December	2011	Index Record		1
14054430	2	Prostate	2000	76	Localized/regional (Prostate cases)	Combination of beam with implants or isotopes	No radiation and/or cancer-directed surgery	Alive	138	Alive	June	December	2011	1	End of Study	2	921	298	35.87
14065307	1	Testis	1975	54	Localized	None	No radiation and/or cancer-directed surgery	Other Cause of Death	383	Dead	August	July	2007	Index Record		1
14065307	2	Prostate	1992	71	Blank(s)	None	No radiation and/or cancer-directed surgery	Other Cause of Death	180	Dead	July	July	2007	1	Death	2	859	203	31.41
14073188	1	Testis	1975	28	Localized	Recommended, unknown if administered	No radiation and/or cancer-directed surgery	Alive	436	Alive	August	December	2011	Index Record		1
14073188	2	Prostate	2006	59	Localized/regional (Prostate cases)	Radioactive implants	No radiation and/or cancer-directed surgery	Alive	68	Alive	May	December	2011	1	End of Study	2	716	369	35.87
14073992	1	Testis	1975	24	Localized	Beam radiation	Radiation after surgery	Alive	435	Alive	September	December	2011	Index Record		1
14073992	2	Prostate	2007	56	Localized/regional (Prostate cases)	Radioactive implants	No radiation and/or cancer-directed surgery	Alive	50	Alive	October	December	2011	1	End of Study	2	678	385	35.8
14079170	1	Testis	1975	61	Regional	Beam radiation	Radiation after surgery	Prostate	130	Dead	June	April	1986	Index Record		1
14079170	2	Prostate	1980	66	Blank(s)	Recommended, unknown if administered	Radiation after surgery	Prostate	70	Dead	June	April	1986	1	Death	2	794	60	10.33
14086951	1	Testis	1976	41	Localized	Beam radiation	Radiation after surgery	Alive	424	Alive	August	December	2011	Index Record		1
14086951	2	Melanoma of the Skin	2006	70	Localized	None	No radiation and/or cancer-directed surgery	Alive	71	Alive	January	December	2011	Not an Event		2
14086951	3	Prostate	2011	76	Localized/regional (Prostate cases)	None	No radiation and/or cancer-directed surgery	Alive	0	Alive	December	December	2011	1	End of Study	3	923	424	34.87
14090562	1	Testis	1975	50	Localized	None	No radiation and/or cancer-directed surgery	Alive	432	Alive	December	December	2011	Index Record		1
14090562	2	Prostate	1998	72	Localized/regional (Prostate cases)	None	No radiation and/or cancer-directed surgery	Alive	166	Alive	February	December	2011	1	End of Study	2	871	266	35.54
14099424	1	Testis	1976	24	Localized	Beam radiation	Radiation after surgery	Alive	429	Alive	March	December	2011	Index Record		1
14099424	2	Prostate	2003	51	Localized/regional (Prostate cases)	None	No radiation and/or cancer-directed surgery	Alive	97	Alive	November	December	2011	1	End of Study	2	621	332	35.29
14100768	1	Testis	1976	29	Localized	Recommended, unknown if administered	No radiation and/or cancer-directed surgery	Urinary Bladder	273	Dead	October	July	1999	Index Record		1
14100768	2	Urinary Bladder	1998	51	Regional	None	No radiation and/or cancer-directed surgery	Urinary Bladder	16	Dead	March	July	1999	Not an Event		2
14100768	3	Prostate	1998	51	Localized/regional (Prostate cases)	None	No radiation and/or cancer-directed surgery	Urinary Bladder	16	Dead	March	July	1999	1	Death	3	612	257	22.25
14106978	1	Testis	1977	41	Distant	None	No radiation and/or cancer-directed surgery	Alive	419	Alive	January	December	2011	Index Record		1
14106978	2	Prostate	2004	68	Localized/regional (Prostate cases)	Beam radiation	Radiation after surgery	Alive	93	Alive	March	December	2011	1	End of Study	2	827	326	34.46
14110684	1	Testis	1977	40	Localized	None	No radiation and/or cancer-directed surgery	Alive	417	Alive	March	December	2011	Index Record		1
14110684	2	Prostate	2008	71	Localized/regional (Prostate cases)	None	No radiation and/or cancer-directed surgery	Alive	46	Alive	February	December	2011	1	End of Study	2	858	371	34.29
14184734	1	Testis	1979	33	Localized	Beam radiation	Radiation after surgery	Alive	389	Alive	July	December	2011	Index Record		1
14184734	2	Prostate	2007	60	Localized/regional (Prostate cases)	Beam radiation	No radiation and/or cancer-directed surgery	Alive	59	Alive	January	December	2011	1	End of Study	2	730	330	31.96
14185144	1	Testis	1979	26	Regional	None	No radiation and/or cancer-directed surgery	Alive	387	Alive	September	December	2011	Index Record		1
14185144	2	Tongue	1986	33	Localized	None	No radiation and/or cancer-directed surgery	Alive	302	Alive	October	December	2011	Not an Event		2
14185144	3	Prostate	2009	55	Localized/regional (Prostate cases)	None	No radiation and/or cancer-directed surgery	Alive	27	Alive	September	December	2011	1	End of Study	3	672	360	31.8
14190023	1	Testis	1979	55	Regional	Recommended, unknown if administered	No radiation and/or cancer-directed surgery	Colon excluding Rectum	333	Dead	November	August	2007	Index Record		1
14190023	2	Prostate	1994	69	Blank(s)	None	No radiation and/or cancer-directed surgery	Colon excluding Rectum	160	Dead	March	August	2007	1		2	833	172
14190023	3	Cecum	2007	82	Distant	None	No radiation and/or cancer-directed surgery	Colon excluding Rectum	4	Dead	April	August	2007	Not an Event	Death	3			27.25
14200549	1	Testis	1980	49	Localized	Beam radiation	Radiation after surgery	Alive	380	Alive	April	December	2011	Index Record		1
14200549	2	Prostate	2003	73	Localized/regional (Prostate cases)	None	No radiation and/or cancer-directed surgery	Alive	97	Alive	November	December	2011	1	End of Study	2	880	283	31.21
14205093	1	Testis	1980	56	Localized	Beam radiation	Radiation after surgery	Prostate	327	Dead	April	July	2007	Index Record		1
14205093	2	Prostate	1995	72	Localized/regional (Prostate cases)	None	No radiation and/or cancer-directed surgery	Prostate	140	Dead	November	July	2007	1	Death	2	869	187	26.75
14213793	1	Testis	1980	32	Localized	None	No radiation and/or cancer-directed surgery	Alive	377	Alive	July	December	2011	Index Record		1
14213793	2	Rectum	2003	55	Distant	Beam radiation	Radiation after surgery	Alive	101	Alive	July	December	2011	Not an Event		2
14213793	3	Prostate	2003	56	Unstaged	None	No radiation and/or cancer-directed surgery	Alive	96	Alive	December	December	2011	1	End of Study	3	674	281	30.96
14240005	1	Testis	1981	35	Localized	Other radiation (1973-1987 cases only)	Radiation after surgery	Alive	367	Alive	May	December	2011	Index Record		1
14240005	2	Prostate	1995	49	Localized/regional (Prostate cases)	None	No radiation and/or cancer-directed surgery	Alive	201	Alive	March	December	2011	1	End of Study	2	591	166	30.13
14245613	1	Testis	1981	31	Localized	Beam radiation	Radiation after surgery	Alive	364	Alive	August	December	2011	Index Record		1
14245613	2	Prostate	2000	49	Localized/regional (Prostate cases)	None	No radiation and/or cancer-directed surgery	Alive	140	Alive	April	December	2011	1	End of Study	2	597	224	29.87
14255772	1	Testis	1981	26	Localized	Beam radiation	Radiation after surgery	Alive	361	Alive	November	December	2011	Index Record		1
14255772	2	Prostate	2009	54	Localized/regional (Prostate cases)	None	No radiation and/or cancer-directed surgery	Alive	27	Alive	September	December	2011	1	End of Study	2	654	334	29.63
14256386	1	Testis	1981	36	Regional	Recommended, unknown if administered	No radiation and/or cancer-directed surgery	Alive	363	Alive	September	December	2011	Index Record		1
14256386	2	Sigmoid Colon	1993	48	Localized	None	No radiation and/or cancer-directed surgery	Alive	225	Alive	March	December	2011	Not an Event		2
14256386	3	Prostate	1997	52	Localized/regional (Prostate cases)	Radioactive implants	No radiation and/or cancer-directed surgery	Alive	174	Alive	June	December	2011	1	End of Study	3	632	189	29.8
14267698	1	Testis	1982	23	Localized	None	No radiation and/or cancer-directed surgery	Alive	354	Alive	June	December	2011	Index Record		1
14267698	2	Prostate	2010	51	Localized/regional (Prostate cases)	None	No radiation and/or cancer-directed surgery	Alive	20	Alive	April	December	2011	1	End of Study	2	616	334	29.04
14284282	1	Testis	1983	37	Localized	Beam radiation	Radiation after surgery	Alive	347	Alive	January	December	2011	Index Record		1
14284282	2	Prostate	2003	57	Localized/regional (Prostate cases)	None	No radiation and/or cancer-directed surgery	Alive	96	Alive	December	December	2011	1	End of Study	2	696	251	28.46
15607435	1	Testis	1983	31	Regional	Recommended, unknown if administered	No radiation and/or cancer-directed surgery	Alive	344	Alive	April	December	2011	Index Record		1
15607435	2	Prostate	2007	55	Localized/regional (Prostate cases)	Combination of beam with implants or isotopes	Radiation after surgery	Alive	53	Alive	July	December	2011	1	End of Study	2	670	291	28.21
15613040	1	Testis	1983	44	Distant	None	No radiation and/or cancer-directed surgery	Urinary Bladder	282	Dead	April	October	2006	Index Record		1
15613040	2	Prostate	2005	66	Localized/regional (Prostate cases)	Recommended, unknown if administered	No radiation and/or cancer-directed surgery	Urinary Bladder	10	Dead	December	October	2006	1		2	804	272
15613040	3	Urinary Bladder	2006	67	Distant	None	No radiation and/or cancer-directed surgery	Urinary Bladder	4	Dead	June	October	2006	Not an Event		3
15613040	4	Kidney	2006	67	Distant	None	No radiation and/or cancer-directed surgery	Urinary Bladder	4	Dead	June	October	2006	Not an Event	Death	4			23
15621359	1	Testis	1983	60	Localized	None	No radiation and/or cancer-directed surgery	Diseases of Heart	242	Dead	April	July	2003	Index Record		1
15621359	2	Prostate	1994	71	Blank(s)	None	No radiation and/or cancer-directed surgery	Diseases of Heart	106	Dead	August	July	2003	1	Death	2	857	136	19.75
15623335	1	Testis	1983	33	Localized	None	No radiation and/or cancer-directed surgery	Alive	340	Alive	August	December	2011	Index Record		1
15623335	2	Prostate	2007	56	Localized/regional (Prostate cases)	None	No radiation and/or cancer-directed surgery	Alive	58	Alive	February	December	2011	1	End of Study	2	680	282	27.87
15631168	1	Testis	1983	44	Localized	Beam radiation	Radiation after surgery	Diseases of Heart	327	Dead	September	December	2010	Index Record		1
15631168	2	NHL - Extranodal	2000	61	Unstaged	None	No radiation and/or cancer-directed surgery	Diseases of Heart	130	Dead	February	December	2010	Not an Event		2
15631168	3	Prostate	2003	65	Localized/regional (Prostate cases)	None	No radiation and/or cancer-directed surgery	Diseases of Heart	84	Dead	December	December	2010	1	Death	3	782	243	26.75
15636586	1	Testis	1984	37	Regional	Beam radiation	Radiation after surgery	Stomach	277	Dead	April	June	2007	Index Record		1
15636586	2	Prostate	1996	49	Localized/regional (Prostate cases)	None	No radiation and/or cancer-directed surgery	Stomach	130	Dead	August	June	2007	1	Death	2	592	148	22.66
15637890	1	Testis	1984	34	Localized	None	No radiation and/or cancer-directed surgery	Alive	332	Alive	April	December	2011	Index Record		1
15637890	2	Prostate	2000	51	Localized/regional (Prostate cases)	Beam radiation	No radiation and/or cancer-directed surgery	Alive	133	Alive	November	December	2011	1	End of Study	2	618	199	27.21
15638519	1	Testis	1984	51	Localized	Beam radiation	Radiation after surgery	Prostate	97	Dead	January	March	1992	Index Record		1
15638519	2	Prostate	1990	58	Blank(s)	None	No radiation and/or cancer-directed surgery	Prostate	18	Dead	September	March	1992	1	Death	2	702	80	7.67
15659161	1	Testis	1984	34	Localized	Beam radiation	Radiation after surgery	Alive	324	Alive	December	December	2011	Index Record		1
15659161	2	Prostate	2003	52	Localized/regional (Prostate cases)	None	No radiation and/or cancer-directed surgery	Alive	105	Alive	March	December	2011	1	End of Study	2	628	219	26.54
15660167	1	Testis	1984	34	Localized	Beam radiation	Radiation after surgery	Alive	328	Alive	August	December	2011	Index Record		1
15660167	2	Urinary Bladder	2008	57	Regional	None	No radiation and/or cancer-directed surgery	Alive	44	Alive	April	December	2011	Not an Event		2
15660167	3	Prostate	2009	58	Localized/regional (Prostate cases)	None	No radiation and/or cancer-directed surgery	Alive	35	Alive	January	December	2011	1	End of Study	3	704	293	26.87
15671436	1	Testis	1985	37	Localized	None	No radiation and/or cancer-directed surgery	Alive	321	Alive	March	December	2011	Index Record		1
15671436	2	Prostate	2005	57	Localized/regional (Prostate cases)	Beam radiation	No radiation and/or cancer-directed surgery	Alive	82	Alive	February	December	2011	1	End of Study	2	693	239	26.29
15675544	1	Testis	1985	34	Regional	Beam radiation	Radiation after surgery	Urinary Bladder	313	Dead	May	June	2011	Index Record		1
15675544	2	Prostate	2006	55	Localized/regional (Prostate cases)	None	No radiation and/or cancer-directed surgery	Urinary Bladder	59	Dead	June	June	2011	1		2	666	253
15675544	3	Other Urinary Organs	2006	55	In situ	None	No radiation and/or cancer-directed surgery	Urinary Bladder	58	Dead	August	June	2011	Not an Event		3
15675544	4	Urinary Bladder	2007	56	Localized	None	No radiation and/or cancer-directed surgery	Urinary Bladder	52	Dead	February	June	2011	Not an Event	Death	4			25.58
15694811	1	Testis	1973	29	Unstaged	Beam radiation	Radiation after surgery	Atherosclerosis	277	Dead	May	July	1996	Index Record		1
15694811	2	Prostate	1992	48	Blank(s)	Recommended, unknown if administered	No radiation and/or cancer-directed surgery	Atherosclerosis	44	Dead	October	July	1996	1	Death	2	586	233	22.66
15709156	1	Testis	1986	36	Localized	Recommended, unknown if administered	No radiation and/or cancer-directed surgery	Alive	306	Alive	June	December	2011	Index Record		1
15709156	2	Prostate	2009	59	Localized/regional (Prostate cases)	Beam radiation	Radiation after surgery	Alive	31	Alive	May	December	2011	1	End of Study	2	708	275	25.04
15715848	1	Testis	1986	57	Localized	None	No radiation and/or cancer-directed surgery	Alive	307	Alive	May	December	2011	Index Record		1
15715848	2	Prostate	2006	77	Localized/regional (Prostate cases)	Combination of beam with implants or isotopes	No radiation and/or cancer-directed surgery	Alive	69	Alive	March	December	2011	1		2	932	238
15715848	3	Melanoma of the Skin	2008	79	Localized	None	No radiation and/or cancer-directed surgery	Alive	42	Alive	June	December	2011	Not an Event	End of Study	3			25.13
15718729	1	Testis	1986	35	Distant	None	No radiation and/or cancer-directed surgery	Alive	306	Alive	June	December	2011	Index Record		1
15718729	2	Prostate	2007	56	Localized/regional (Prostate cases)	None	No radiation and/or cancer-directed surgery	Alive	59	Alive	January	December	2011	1	End of Study	2	673	247	25.04
15761319	1	Testis	1988	33	Localized	None	No radiation and/or cancer-directed surgery	Alive	283	Alive	May	December	2011	Index Record		1
15761319	2	Prostate	2009	54	Localized/regional (Prostate cases)	Radioactive implants	No radiation and/or cancer-directed surgery	Alive	35	Alive	January	December	2011	1	End of Study	2	655	248	23.12
15790257	1	Testis	1988	57	Localized	Beam radiation	Radiation after surgery	Myeloma	158	Dead	March	June	2001	Index Record		1
15790257	2	Miscellaneous	1988	57	Unstaged	None	No radiation and/or cancer-directed surgery	Myeloma	158	Dead	March	June	2001	Not an Event		2
15790257	3	Prostate	1996	65	Localized/regional (Prostate cases)	Radioactive implants	No radiation and/or cancer-directed surgery	Myeloma	65	Dead	January	June	2001	1	Death	3	789	94	12.75
15826309	1	Testis	1989	57	Localized	Beam radiation	Radiation after surgery	Alive	267	Alive	September	December	2011	Index Record		1
15826309	2	Melanoma of the Skin	1998	66	In situ	None	No radiation and/or cancer-directed surgery	Alive	159	Alive	September	December	2011	Not an Event		2
15826309	3	Prostate	2005	72	Localized/regional (Prostate cases)	Beam radiation	No radiation and/or cancer-directed surgery	Alive	82	Alive	February	December	2011	1	End of Study	3	872	185	21.8
15866733	1	Testis	1991	35	Regional	None	No radiation and/or cancer-directed surgery	Alive	251	Alive	January	December	2011	Index Record		1
15866733	2	Prostate	2007	51	Localized/regional (Prostate cases)	None	No radiation and/or cancer-directed surgery	Alive	59	Alive	January	December	2011	1	End of Study	2	612	192	20.46
15873091	1	Testis	1990	61	Regional	None	No radiation and/or cancer-directed surgery	Alive	262	Alive	March	December	2011	Index Record		1
15873091	2	Prostate	1992	63	Blank(s)	None	No radiation and/or cancer-directed surgery	Alive	234	Alive	June	December	2011	1		2	763	27
15873091	3	Other Male Genital Organs	1994	65	Unstaged	None	No radiation and/or cancer-directed surgery	Alive	206	Alive	October	December	2011	Not an Event		3
15873091	4	Melanoma of the Skin	2003	74	Localized	None	No radiation and/or cancer-directed surgery	Alive	97	Alive	November	December	2011	Not an Event	End of Study	4			21.29
17212037	1	Testis	1991	45	Regional	Beam radiation	Radiation after surgery	Alive	248	Alive	April	December	2011	Index Record		1
17212037	2	Prostate	2003	58	Localized/regional (Prostate cases)	Combination of beam with implants or isotopes	No radiation and/or cancer-directed surgery	Alive	99	Alive	September	December	2011	1	End of Study	2	700	149	20.21
17270502	1	Testis	1992	45	Regional	Recommended, unknown if administered	No radiation and/or cancer-directed surgery	Prostate	117	Dead	January	November	2001	Index Record		1
17270502	2	Prostate	1998	51	Distant	None	No radiation and/or cancer-directed surgery	Prostate	40	Dead	June	November	2001	1	Death	2	623	77	9.34
17333623	1	Testis	1994	39	Localized	Beam radiation	Radiation after surgery	Alive	207	Alive	September	December	2011	Index Record		1
17333623	2	Prostate	2007	52	Localized/regional (Prostate cases)	None	No radiation and/or cancer-directed surgery	Alive	57	Alive	March	December	2011	1	End of Study	2	628	150	16.8
17371259	1	Testis	1995	58	Localized	Beam radiation	Radiation after surgery	Other Cause of Death	155	Dead	June	June	2008	Index Record		1
17371259	2	Prostate	1999	63	Localized/regional (Prostate cases)	Radioactive implants	No radiation and/or cancer-directed surgery	Other Cause of Death	102	Dead	November	June	2008	1	Death	2	757	53	12.5
17371763	1	Testis	1994	65	Localized	None	No radiation and/or cancer-directed surgery	Melanoma of the Skin	71	Dead	September	August	2000	Index Record		1
17371763	2	Kidney	1994	66	Localized	None	No radiation and/or cancer-directed surgery	Melanoma of the Skin	69	Dead	October	August	2000	Not an Event		2
17371763	3	Prostate	1995	66	Localized/regional (Prostate cases)	Beam radiation	No radiation and/or cancer-directed surgery	Melanoma of the Skin	64	Dead	April	August	2000	1		3	798	7
17371763	4	Melanoma of the Skin	1999	70	Regional	None	No radiation and/or cancer-directed surgery	Melanoma of the Skin	18	Dead	January	August	2000	Not an Event	Death	4			5.42
17372383	1	Testis	1995	38	Regional	Beam radiation	Radiation after surgery	Alive	202	Alive	March	December	2011	Index Record		1
17372383	2	Prostate	2005	48	Localized/regional (Prostate cases)	None	No radiation and/or cancer-directed surgery	Alive	83	Alive	January	December	2011	1	End of Study	2	578	118	16.29
17372384	1	Testis	1995	82	Localized	None	No radiation and/or cancer-directed surgery	Lung and Bronchus	86	Dead	May	August	2002	Index Record		1
17372384	2	Lung and Bronchus	1997	84	Localized	None	No radiation and/or cancer-directed surgery	Lung and Bronchus	65	Dead	February	August	2002	Not an Event		2
17372384	3	Prostate	1997	84	Localized/regional (Prostate cases)	None	No radiation and/or cancer-directed surgery	Lung and Bronchus	60	Dead	July	August	2002	1		3	1017	26
17372384	4	Lung and Bronchus	2001	88	Unstaged	Beam radiation	No radiation and/or cancer-directed surgery	Lung and Bronchus	16	Dead	March	August	2002	Not an Event	Death	4			6.75
17449328	1	Testis	1997	52	Localized	Beam radiation	Radiation after surgery	Alive	177	Alive	March	December	2011	Index Record		1
17449328	2	Prostate	1998	53	Localized/regional (Prostate cases)	Combination of beam with implants or isotopes	No radiation and/or cancer-directed surgery	Alive	167	Alive	January	December	2011	1	End of Study	2	642	10	14.29
18816565	1	Testis	1998	61	Localized	Beam radiation	Radiation after surgery	Alive	163	Alive	May	December	2011	Index Record		1
18816565	2	Prostate	2002	65	Localized/regional (Prostate cases)	None	No radiation and/or cancer-directed surgery	Alive	112	Alive	August	December	2011	1	End of Study	2	784	51	13.13
18851843	1	Testis	1999	56	Localized	Recommended, unknown if administered	No radiation and/or cancer-directed surgery	Alive	155	Alive	January	December	2011	Index Record		1
18851843	2	Prostate	2011	69	Localized/regional (Prostate cases)	None	No radiation and/or cancer-directed surgery	Alive	1	Alive	November	December	2011	1	End of Study	2	836	154	12.46
18936313	1	Testis	2001	53	Localized	Beam radiation	Radiation after surgery	Alive	126	Alive	June	December	2011	Index Record		1
18936313	2	Prostate	2011	64	Localized/regional (Prostate cases)	Combination of beam with implants or isotopes	No radiation and/or cancer-directed surgery	Alive	3	Alive	September	December	2011	1	End of Study	2	770	123	10.04
19012773	1	NHL - Extranodal	2003	70	Unstaged	Beam radiation	Radiation after surgery	Prostate	75	Dead	August	December	2009	Index Record		1
19012773	2	Prostate	2009	76	Unstaged	Unknown	No radiation and/or cancer-directed surgery	Prostate	Unknown	Dead	December	December	2009	1	Death	2	922	76	5.83
19015725	1	Testis	2003	57	Localized	None	No radiation and/or cancer-directed surgery	Alive	96	Alive	December	December	2011	Index Record		1
19015725	2	Prostate	2006	60	Localized/regional (Prostate cases)	None	No radiation and/or cancer-directed surgery	Alive	62	Alive	October	December	2011	1	End of Study	2	725	34	7.54
20442118	1	NHL - Extranodal	2006	77	Unstaged	Beam radiation	Radiation after surgery	Alive	66	Alive	June	December	2011	Index Record		1
20442118	2	Prostate	2007	79	Localized/regional (Prostate cases)	Beam radiation	No radiation and/or cancer-directed surgery	Alive	52	Alive	August	December	2011	1		2	949	14
20442118	3	Urinary Bladder	2009	80	Localized	None	No radiation and/or cancer-directed surgery	Alive	31	Alive	May	December	2011	Not an Event	End of Study	3			5.04
20477133	1	Testis	2007	54	Distant	None	No radiation and/or cancer-directed surgery	Alive	50	Alive	October	December	2011	Index Record		1
20477133	2	Prostate	2010	57	Localized/regional (Prostate cases)	None	No radiation and/or cancer-directed surgery	Alive	14	Alive	October	December	2011	1	End of Study	2	687	36	3.71
20546020	1	Testis	2009	62	Localized	None	No radiation and/or cancer-directed surgery	Alive	28	Alive	August	December	2011	Index Record		1
20546020	2	Prostate	2010	63	Localized/regional (Prostate cases)	None	No radiation and/or cancer-directed surgery	Alive	21	Alive	March	December	2011	1	End of Study	2	758	7	1.87
22016265	1	Testis	1976	52	Localized	Beam radiation	Radiation after surgery	Prostate	73	Dead	June	July	1982	Index Record		1
22016265	2	Prostate	1980	55	Blank(s)	None	No radiation and/or cancer-directed surgery	Prostate	27	Dead	April	July	1982	1	Death	2	670	46	5.58
22021044	1	Testis	1977	40	Regional	Beam radiation	Radiation after surgery	Pancreas	374	Dead	August	October	2008	Index Record		1
22021044	2	Prostate	2005	68	Localized/regional (Prostate cases)	Radioactive implants	No radiation and/or cancer-directed surgery	Pancreas	37	Dead	September	October	2008	1		2	826	337
22021044	3	Pancreas	2008	71	Distant	None	No radiation and/or cancer-directed surgery	Pancreas	4	Dead	June	October	2008	Not an Event	Death	3			30.66
22055069	1	Testis	1984	28	Localized	Beam radiation	Radiation after surgery	Alive	334	Alive	February	December	2011	Index Record		1
22055069	2	Prostate	2009	54	Localized/regional (Prostate cases)	Radioactive implants	No radiation and/or cancer-directed surgery	Alive	27	Alive	September	December	2011	1	End of Study	2	649	307	27.38
22073541	1	Testis	1986	71	Localized	None	No radiation and/or cancer-directed surgery	Prostate	186	Dead	February	August	2001	Index Record		1
22073541	2	Prostate	1989	74	Blank(s)	Beam radiation	Radiation after surgery	Prostate	151	Dead	January	August	2001	1	Death	2	890	35	15
22074963	1	Testis	1987	42	Localized	None	No radiation and/or cancer-directed surgery	Alive	290	Alive	May	August	2011	Index Record		1
22074963	2	Prostate	2004	60	Localized/regional (Prostate cases)	None	No radiation and/or cancer-directed surgery	Alive	83	Alive	August	August	2011	1	Lost to Follow-up	2	720	207	23.75
22078498	1	Testis	1987	38	Localized	Beam radiation	Radiation after surgery	Alive	288	Alive	December	December	2011	Index Record		1
22078498	2	Prostate	2009	59	Localized/regional (Prostate cases)	Radioactive implants	No radiation and/or cancer-directed surgery	Alive	35	Alive	January	December	2011	1	End of Study	2	715	253	23.54
23109328	1	Testis	2007	66	Localized	None	No radiation and/or cancer-directed surgery	Alive	48	Alive	December	December	2011	Index Record		1
23109328	2	Prostate	2010	68	Localized/regional (Prostate cases)	Combination of beam with implants or isotopes	No radiation and/or cancer-directed surgery	Alive	21	Alive	March	December	2011	1	End of Study	2	827	27	3.54
24010524	1	Testis	1973	30	Localized	None	No radiation and/or cancer-directed surgery	Alive	460	Alive	August	December	2011	Index Record		1
24010524	2	Chronic Lymphocytic Leukemia	2000	56	Distant	None	No radiation and/or cancer-directed surgery	Alive	140	Alive	April	December	2011	Not an Event		2
24010524	3	Prostate	2000	57	Localized/regional (Prostate cases)	None	No radiation and/or cancer-directed surgery	Alive	138	Alive	June	December	2011	1	End of Study	3	684	322	37.87
24022160	1	Testis	1973	25	Unstaged	Beam radiation	Radiation after surgery	Alive	466	Alive	February	December	2011	Index Record		1
24022160	2	Prostate	2010	62	Localized/regional (Prostate cases)	None	No radiation and/or cancer-directed surgery	Alive	23	Alive	January	December	2011	1	End of Study	2	747	443	38.38
24024750	1	Testis	1973	48	Localized	Beam radiation	Radiation after surgery	Other Cause of Death	350	Dead	May	August	2002	Index Record		1
24024750	2	Prostate	2002	77	Unstaged	None	No radiation and/or cancer-directed surgery	Other Cause of Death	Unknown	Dead	August	August	2002	1	Death	2	929	351	28.75
24027002	1	Testis	1974	62	Regional	None	No radiation and/or cancer-directed surgery	Pneumonia and Influenza	249	Dead	May	February	1995	Index Record		1
24027002	2	Prostate	1994	83	Blank(s)	None	No radiation and/or cancer-directed surgery	Pneumonia and Influenza	7	Dead	July	February	1995	1	Death	2	997	242	20.25
24028649	1	Testis	1973	35	Regional	Beam radiation	Radiation after surgery	Myeloma	420	Dead	March	April	2008	Index Record		1
24028649	2	Thyroid	1988	51	Regional	Beam radiation	Radiation after surgery	Myeloma	233	Dead	October	April	2008	Not an Event		2
24028649	3	Myeloma	2000	63	Distant	None	No radiation and/or cancer-directed surgery	Myeloma	91	Dead	August	April	2008	Not an Event		3
24028649	4	Prostate	2007	70	Localized/regional (Prostate cases)	None	No radiation and/or cancer-directed surgery	Myeloma	9	Dead	July	April	2008	1	Death	4	841	412	34.58
24031887	1	Testis	1974	52	Regional	Beam radiation	Radiation after surgery	Cerebrovascular Diseases	249	Dead	May	March	1995	Index Record		1
24031887	2	Prostate	1990	68	Blank(s)	None	No radiation and/or cancer-directed surgery	Cerebrovascular Diseases	51	Dead	November	March	1995	1	Death	2	825	198	20.33
24039820	1	Testis	1974	77	Localized	Beam radiation	Radiation after surgery	Diseases of Heart	165	Dead	November	August	1988	Index Record		1
24039820	2	Prostate	1975	78	Blank(s)	None	No radiation and/or cancer-directed surgery	Diseases of Heart	157	Dead	July	August	1988	1	Death	2	939	8	13.25
24045150	1	Testis	1975	33	Localized	Beam radiation	Radiation after surgery	Alive	438	Alive	June	December	2011	Index Record		1
24045150	2	Melanoma of the Skin	2009	67	Localized	None	No radiation and/or cancer-directed surgery	Alive	30	Alive	June	December	2011	Not an Event		2
24045150	3	Urinary Bladder	2010	68	Regional	None	No radiation and/or cancer-directed surgery	Alive	23	Alive	January	December	2011	Not an Event		3
24045150	4	Prostate	2010	68	Unstaged	None	No radiation and/or cancer-directed surgery	Alive	20	Alive	April	December	2011	1	End of Study	4	822	418	36.04
24049586	1	Testis	1975	52	Localized	Beam radiation	Radiation after surgery	Symptoms, Signs and Ill-Defined Conditions	298	Dead	December	October	2000	Index Record		1
24049586	2	Prostate	1999	76	Localized/regional (Prostate cases)	None	No radiation and/or cancer-directed surgery	Symptoms, Signs and Ill-Defined Conditions	18	Dead	April	October	2000	1	Death	2	915	280	24.33
24051824	1	Testis	1975	22	Regional	None	No radiation and/or cancer-directed surgery	Alive	436	Alive	August	December	2011	Index Record		1
24051824	2	Prostate	2009	55	Localized/regional (Prostate cases)	None	No radiation and/or cancer-directed surgery	Alive	35	Alive	January	December	2011	1	End of Study	2	667	401	35.87
24079020	1	Testis	1976	46	Localized	Beam radiation	Radiation after surgery	Chronic Obstructive Pulmonary Disease and Allied Cond	302	Dead	December	February	2002	Index Record		1
24079020	2	Prostate	1998	68	Unstaged	None	No radiation and/or cancer-directed surgery	Chronic Obstructive Pulmonary Disease and Allied Cond	43	Dead	July	February	2002	1	Death	2	816	259	24.67
24105992	1	Testis	1977	56	Regional	Beam radiation	Radiation after surgery	Diseases of Heart	377	Dead	July	December	2008	Index Record		1
24105992	2	Larynx	1992	72	Regional	Beam radiation	Radiation after surgery	Diseases of Heart	196	Dead	August	December	2008	Not an Event		2
24105992	3	Tongue	1992	72	Regional	Beam radiation	Radiation after surgery	Diseases of Heart	195	Dead	September	December	2008	Not an Event		3
24105992	4	Prostate	2000	80	Localized/regional (Prostate cases)	None	No radiation and/or cancer-directed surgery	Diseases of Heart	101	Dead	July	December	2008	1	Death	4	959	276	30.92
24142420	1	Testis	1979	52	Regional	Beam radiation	Radiation after surgery	Alive	392	Alive	April	December	2011	Index Record		1
24142420	2	Prostate	2005	78	Localized/regional (Prostate cases)	None	No radiation and/or cancer-directed surgery	Alive	76	Alive	August	December	2011	1	End of Study	2	948	316	32.21
24145614	1	Testis	1979	36	Localized	Beam radiation	Radiation after surgery	Alive	389	Alive	July	December	2011	Index Record		1
24145614	2	Prostate	2005	62	Localized/regional (Prostate cases)	None	No radiation and/or cancer-directed surgery	Alive	76	Alive	August	December	2011	1		2	746	313
24145614	3	NHL - Extranodal	2008	65	Unstaged	None	No radiation and/or cancer-directed surgery	Alive	37	Alive	November	December	2011	Not an Event	End of Study	3			31.96
24146268	1	Testis	1979	23	Distant	None	No radiation and/or cancer-directed surgery	Alive	387	Alive	September	December	2011	Index Record		1
24146268	2	Prostate	2008	52	Localized/regional (Prostate cases)	None	No radiation and/or cancer-directed surgery	Alive	45	Alive	March	December	2011	1	End of Study	2	629	342	31.8
24159600	1	Testis	1980	63	Localized	None	No radiation and/or cancer-directed surgery	Prostate	224	Dead	June	March	1999	Index Record		1
24159600	2	Prostate	1998	81	Localized/regional (Prostate cases)	Beam radiation	Radiation after surgery	Prostate	10	Dead	April	March	1999	1	Death	2	977	214	18.25
24179221	1	Testis	1981	37	Localized	Beam radiation	Radiation after surgery	Alive	365	Alive	July	December	2011	Index Record		1
24179221	2	Prostate	2011	66	Localized/regional (Prostate cases)	Combination of beam with implants or isotopes	No radiation and/or cancer-directed surgery	Alive	6	Alive	June	December	2011	1	End of Study	2	804	359	29.96
24188866	1	Testis	1981	37	Regional	None	No radiation and/or cancer-directed surgery	Alive	364	Alive	August	December	2011	Index Record		1
24188866	2	Prostate	2009	65	Localized/regional (Prostate cases)	None	No radiation and/or cancer-directed surgery	Alive	26	Alive	October	December	2011	1	End of Study	2	784	338	29.87
24198233	1	Testis	1981	70	Localized	Beam radiation	Radiation after surgery	Diseases of Heart	146	Dead	November	January	1994	Index Record		1
24198233	2	Prostate	1990	79	Blank(s)	None	No radiation and/or cancer-directed surgery	Diseases of Heart	38	Dead	November	January	1994	1	Death	2	958	108	11.67
24204882	1	Testis	1982	27	Regional	None	No radiation and/or cancer-directed surgery	Alive	357	Alive	March	December	2011	Index Record		1
24204882	2	Prostate	2011	55	Localized/regional (Prostate cases)	Beam radiation	No radiation and/or cancer-directed surgery	Alive	11	Alive	January	December	2011	1	End of Study	2	671	346	29.29
24218333	1	Testis	1982	40	Regional	Beam radiation	Radiation after surgery	Alive	352	Alive	August	December	2011	Index Record		1
24218333	2	Prostate	2009	67	Localized/regional (Prostate cases)	None	No radiation and/or cancer-directed surgery	Alive	33	Alive	March	December	2011	1	End of Study	2	807	319	28.87
24218577	1	Testis	1982	50	Localized	Beam radiation	Radiation after surgery	Prostate	73	Dead	August	October	1988	Index Record		1
24218577	2	Prostate	1988	55	Blank(s)	None	No radiation and/or cancer-directed surgery	Prostate	5	Dead	April	October	1988	1	Death	2	671	68	5.66
24226353	1	Testis	1983	36	Regional	None	No radiation and/or cancer-directed surgery	Alive	344	Alive	April	December	2011	Index Record		1
24226353	2	Prostate	2007	60	Localized/regional (Prostate cases)	Beam radiation	No radiation and/or cancer-directed surgery	Alive	55	Alive	May	December	2011	1	End of Study	2	730	289	28.21
24235806	1	Testis	1983	60	Localized	Beam radiation	Radiation after surgery	Alive	344	Alive	April	December	2011	Index Record		1
24235806	2	Prostate	1990	67	Blank(s)	None	No radiation and/or cancer-directed surgery	Alive	259	Alive	May	December	2011	1	End of Study	2	806	85	28.21
24257965	1	Testis	1984	51	Localized	Beam radiation	Radiation after surgery	Cerebrovascular Diseases	327	Dead	August	November	2011	Index Record		1
24257965	2	Prostate	2003	70	Localized/regional (Prostate cases)	None	No radiation and/or cancer-directed surgery	Cerebrovascular Diseases	100	Dead	July	November	2011	1	Death	2	849	227	26.75
25529862	1	Testis	1985	31	Regional	Beam radiation	Radiation after surgery	Alive	315	Alive	September	December	2011	Index Record		1
25529862	2	Prostate	2004	51	Unstaged	None	No radiation and/or cancer-directed surgery	Alive	85	Alive	November	December	2011	1	End of Study	2	613	230	25.8
25566528	1	Testis	1987	35	Localized	Beam radiation	Radiation after surgery	Alive	298	Alive	February	December	2011	Index Record		1
25566528	2	Prostate	2005	53	Localized/regional (Prostate cases)	None	No radiation and/or cancer-directed surgery	Alive	73	Alive	November	December	2011	1	End of Study	2	645	225	24.38
25569435	1	Testis	1987	41	Localized	None	No radiation and/or cancer-directed surgery	Alive	296	Alive	April	December	2011	Index Record		1
25569435	2	Prostate	2008	62	Localized/regional (Prostate cases)	None	No radiation and/or cancer-directed surgery	Alive	44	Alive	April	December	2011	1	End of Study	2	748	252	24.21
25571947	1	Testis	1987	39	Regional	Beam radiation	Radiation after surgery	Alive	288	Alive	December	December	2011	Index Record		1
25571947	2	Testis	1990	41	Localized	None	No radiation and/or cancer-directed surgery	Alive	261	Alive	March	December	2011	Not an Event		2
25571947	3	Prostate	2002	54	Localized/regional (Prostate cases)	None	No radiation and/or cancer-directed surgery	Alive	108	Alive	December	December	2011	1	End of Study	3	653	180	23.54
25622443	1	Testis	1989	66	Localized	Beam radiation	Radiation after surgery	Alive	265	Alive	November	December	2011	Index Record		1
25622443	2	Prostate	2007	84	Localized/regional (Prostate cases)	None	No radiation and/or cancer-directed surgery	Alive	50	Alive	October	December	2011	1	End of Study	2	1012	215	21.63
25639101	1	Testis	1990	41	Localized	None	No radiation and/or cancer-directed surgery	Chronic Obstructive Pulmonary Disease and Allied Cond	171	Dead	May	August	2004	Index Record		1
25639101	2	Prostate	2000	52	Localized/regional (Prostate cases)	None	No radiation and/or cancer-directed surgery	Chronic Obstructive Pulmonary Disease and Allied Cond	46	Dead	October	August	2004	1	Death	2	627	125	13.75
25703703	1	Testis	1992	36	Localized	Beam radiation	Radiation after surgery	Alive	235	Alive	May	December	2011	Index Record		1
25703703	2	Prostate	2006	51	Localized/regional (Prostate cases)	None	No radiation and/or cancer-directed surgery	Alive	61	Alive	November	December	2011	1	End of Study	2	617	174	19.12
25708692	1	Testis	1992	51	Regional	None	No radiation and/or cancer-directed surgery	Testis	129	Dead	September	July	2003	Index Record		1
25708692	2	Prostate	2000	59	Localized/regional (Prostate cases)	None	No radiation and/or cancer-directed surgery	Testis	40	Dead	February	July	2003	1	Death	2	712	89	10.33
25718549	1	NHL - Extranodal	1992	72	Unstaged	None	No radiation and/or cancer-directed surgery	Miscellaneous Malignant Cancer	190	Dead	July	May	2008	Index Record		1
25718549	2	Prostate	2007	87	Localized/regional (Prostate cases)	None	No radiation and/or cancer-directed surgery	Miscellaneous Malignant Cancer	6	Dead	October	May	2008	1	Death	2	1055	183	15.33
25747069	1	Testis	1993	40	Localized	None	No radiation and/or cancer-directed surgery	Alive	225	Alive	March	December	2011	Index Record		1
25747069	2	Prostate	2009	56	Localized/regional (Prostate cases)	None	No radiation and/or cancer-directed surgery	Alive	33	Alive	March	December	2011	1	End of Study	2	677	192	18.29
27014040	1	Testis	1994	44	Localized	Beam radiation	Radiation after surgery	Alive	205	Alive	November	December	2011	Index Record		1
27014040	2	Prostate	2011	61	Distant	None	No radiation and/or cancer-directed surgery	Alive	2	Alive	October	December	2011	1	End of Study	2	738	203	16.63
27014192	1	Testis	1995	58	Localized	Beam radiation	Radiation after surgery	Pancreas	189	Dead	February	November	2010	Index Record		1
27014192	2	Prostate	2003	66	Localized/regional (Prostate cases)	Radioactive implants	No radiation and/or cancer-directed surgery	Pancreas	83	Dead	December	November	2010	1		2	804	106
27014192	3	Pancreas	2008	71	Regional	None	No radiation and/or cancer-directed surgery	Pancreas	26	Dead	September	November	2010	Not an Event	Death	3			15.25
27043873	1	Testis	1996	41	Localized	Beam radiation	Radiation after surgery	Alive	190	Alive	February	December	2011	Index Record		1
27043873	2	Prostate	2008	53	Localized/regional (Prostate cases)	None	No radiation and/or cancer-directed surgery	Alive	44	Alive	April	December	2011	1	End of Study	2	648	146	15.38
27077975	1	NHL - Extranodal	1997	73	Unstaged	Beam radiation	Radiation after surgery	Other Cause of Death	144	Dead	February	February	2009	Index Record		1
27077975	2	Prostate	1999	75	Localized/regional (Prostate cases)	None	No radiation and/or cancer-directed surgery	Other Cause of Death	121	Dead	January	February	2009	1	Death	2	910	23	11.5
27089645	1	Testis	1997	50	Distant	None	No radiation and/or cancer-directed surgery	Alive	168	Alive	December	December	2011	Index Record		1
27089645	2	NHL - Nodal	2010	62	Unstaged	None	No radiation and/or cancer-directed surgery	Alive	17	Alive	July	December	2011	Not an Event		2
27089645	3	Prostate	2011	64	Localized/regional (Prostate cases)	None	No radiation and/or cancer-directed surgery	Alive	1	Alive	November	December	2011	1	End of Study	3	769	167	13.54
27140727	1	Testis	1999	44	Localized	Beam radiation	Radiation after surgery	Alive	147	Alive	September	December	2011	Index Record		1
27140727	2	Prostate	2005	50	Localized/regional (Prostate cases)	None	No radiation and/or cancer-directed surgery	Alive	79	Alive	May	December	2011	1	End of Study	2	607	68	11.79
27243181	1	Testis	2003	46	Localized	Beam radiation	Radiation after surgery	Alive	106	Alive	February	December	2011	Index Record		1
27243181	2	Prostate	2009	53	Localized/regional (Prostate cases)	None	No radiation and/or cancer-directed surgery	Alive	25	Alive	November	December	2011	1	End of Study	2	641	81	8.38
30000915	1	Testis	1977	22	Regional	None	No radiation and/or cancer-directed surgery	Alive	417	Alive	March	December	2011	Index Record		1
30000915	2	Prostate	2008	53	Localized/regional (Prostate cases)	None	No radiation and/or cancer-directed surgery	Alive	45	Alive	March	December	2011	1	End of Study	2	647	372	34.29
30011540	1	Testis	1973	57	Regional	None	No radiation and/or cancer-directed surgery	Other Cause of Death	238	Dead	August	July	1993	Index Record		1
30011540	2	Prostate	1983	66	Blank(s)	Other radiation (1973-1987 cases only)	Radiation after surgery	Other Cause of Death	124	Dead	March	July	1993	1	Death	2	803	115	19.41
30011875	1	Testis	1977	38	Localized	Beam radiation	Radiation after surgery	Alive	408	Alive	December	December	2011	Index Record		1
30011875	2	Soft Tissue including Heart	2006	67	Localized	None	No radiation and/or cancer-directed surgery	Alive	68	Alive	April	December	2011	Not an Event		2
30011875	3	Prostate	2007	68	Localized/regional (Prostate cases)	None	No radiation and/or cancer-directed surgery	Alive	56	Alive	April	December	2011	1		3	819	352
30011875	4	Thyroid	2009	70	Regional	Radioisotopes	Radiation after surgery	Alive	32	Alive	April	December	2011	Not an Event	End of Study	4			33.54
30027284	1	Testis	1975	22	Localized	Beam radiation	Radiation after surgery	Alive	440	Alive	April	December	2011	Index Record		1
30027284	2	Prostate	2008	55	Localized/regional (Prostate cases)	None	No radiation and/or cancer-directed surgery	Alive	45	Alive	March	December	2011	1	End of Study	2	669	395	36.21
30030518	1	Testis	1976	52	Localized	None	No radiation and/or cancer-directed surgery	Diseases of Heart	301	Dead	June	July	2001	Index Record		1
30030518	2	Prostate	1993	69	Blank(s)	Beam radiation	No radiation and/or cancer-directed surgery	Diseases of Heart	102	Dead	January	July	2001	1	Death	2	832	199	24.58
30034292	1	Testis	1978	42	Localized	Beam radiation	Radiation after surgery	Alive	402	Alive	June	December	2011	Index Record		1
30034292	2	Prostate	2003	67	Localized/regional (Prostate cases)	None	No radiation and/or cancer-directed surgery	Alive	103	Alive	May	December	2011	1	End of Study	2	814	299	33.04
30035367	1	Testis	1978	55	Regional	Beam radiation	Radiation after surgery	Esophagus	245	Dead	March	August	1998	Index Record		1
30035367	2	Prostate	1989	66	Blank(s)	None	No radiation and/or cancer-directed surgery	Esophagus	106	Dead	October	August	1998	1		2	802	139
30035367	3	Esophagus	1998	75	Localized	None	No radiation and/or cancer-directed surgery	Esophagus	0	Dead	August	August	1998	Not an Event	Death	3			19.92
30037993	1	Testis	1977	21	Localized	None	No radiation and/or cancer-directed surgery	Alive	419	Alive	January	December	2011	Index Record		1
30037993	2	Prostate	2008	52	Unstaged	None	No radiation and/or cancer-directed surgery	Alive	46	Alive	February	December	2011	1	End of Study	2	634	373	34.46
30052041	1	Testis	1980	48	Regional	None	No radiation and/or cancer-directed surgery	Accidents and Adverse Effects	323	Dead	February	February	2007	Index Record		1
30052041	2	Prostate	2004	72	Localized/regional (Prostate cases)	Beam radiation	No radiation and/or cancer-directed surgery	Accidents and Adverse Effects	36	Dead	January	February	2007	1	Death	2	873	287	26.5
30052854	1	Testis	1979	79	Localized	Beam radiation	Radiation after surgery	Diseases of Heart	88	Dead	November	March	1987	Index Record		1
30052854	2	Prostate	1981	81	Blank(s)	None	No radiation and/or cancer-directed surgery	Diseases of Heart	64	Dead	November	March	1987	1	Death	2	974	24	6.83
30085196	1	Testis	1984	57	Distant	Beam radiation	Radiation after surgery	Pancreas	236	Dead	May	January	2004	Index Record		1
30085196	2	Rectum	1993	66	Localized	None	No radiation and/or cancer-directed surgery	Pancreas	127	Dead	June	January	2004	Not an Event		2
30085196	3	Prostate	1994	67	Blank(s)	Beam radiation	No radiation and/or cancer-directed surgery	Pancreas	117	Dead	April	January	2004	1		3	807	119
30085196	4	Pancreas	2003	76	Distant	None	No radiation and/or cancer-directed surgery	Pancreas	1	Dead	December	January	2004	Not an Event	Death	4			19.17
30085531	1	Testis	1984	41	Localized	Beam radiation	Radiation after surgery	Alive	329	Alive	July	December	2011	Index Record		1
30085531	2	Prostate	2008	65	Localized/regional (Prostate cases)	None	No radiation and/or cancer-directed surgery	Alive	42	Alive	June	December	2011	1	End of Study	2	786	287	26.96
30090610	1	Testis	1985	55	Localized	None	No radiation and/or cancer-directed surgery	Diseases of Heart	86	Dead	April	June	1992	Index Record		1
30090610	2	Prostate	1988	58	Blank(s)	Beam radiation	Radiation after surgery	Diseases of Heart	47	Dead	June	June	1992	1	Death	2	705	38	6.67
30096216	1	Testis	1975	40	Unstaged	Radiation, NOS method or source not specified	Sequence unknown, but both were given	Alive	437	Alive	July	December	2011	Index Record		1
30096216	2	Prostate	1986	51	Blank(s)	None	No radiation and/or cancer-directed surgery	Alive	311	Alive	January	December	2011	1	End of Study	2	612	126	35.96
30108424	1	Testis	1988	54	Localized	None	No radiation and/or cancer-directed surgery	Alive	287	Alive	January	December	2011	Index Record		1
30108424	2	Prostate	2007	73	Localized/regional (Prostate cases)	Beam radiation	No radiation and/or cancer-directed surgery	Alive	59	Alive	January	December	2011	1	End of Study	2	884	228	23.46
30111862	1	Testis	1988	70	Localized	Beam radiation	Radiation after surgery	Prostate	86	Dead	July	September	1995	Index Record		1
30111862	2	Prostate	1990	72	Blank(s)	Radioactive implants	Radiation after surgery	Prostate	64	Dead	May	September	1995	1	Death	2	869	22	6.66
30112191	1	Testis	1988	37	Distant	None	No radiation and/or cancer-directed surgery	Prostate	210	Dead	July	January	2006	Index Record		1
30112191	2	Prostate	1996	45	Localized/regional (Prostate cases)	None	No radiation and/or cancer-directed surgery	Prostate	117	Dead	April	January	2006	1	Death	2	548	93	17
30126830	1	Testis	1989	42	Localized	None	No radiation and/or cancer-directed surgery	Alive	268	Alive	August	December	2011	Index Record		1
30126830	2	Prostate	2004	57	Localized/regional (Prostate cases)	None	No radiation and/or cancer-directed surgery	Alive	85	Alive	November	December	2011	1	End of Study	2	695	183	21.87
30128508	1	Testis	1990	48	Distant	Beam radiation	Radiation after surgery	Nephritis, Nephrotic Syndrome and Nephrosis	257	Dead	April	September	2011	Index Record		1
30128508	2	Prostate	2006	65	Localized/regional (Prostate cases)	None	No radiation and/or cancer-directed surgery	Nephritis, Nephrotic Syndrome and Nephrosis	59	Dead	September	September	2011	1	Death	2	783	197	20.92
30129113	1	Testis	1990	54	Distant	None	No radiation and/or cancer-directed surgery	Alive	262	Alive	February	December	2011	Index Record		1
30129113	2	Prostate	2003	67	Localized/regional (Prostate cases)	None	No radiation and/or cancer-directed surgery	Alive	102	Alive	June	December	2011	1	End of Study	2	809	160	21.38
30151886	1	Testis	1991	57	Regional	Beam radiation	Radiation after surgery	Diseases of Heart	211	Dead	January	September	2008	Index Record		1
30151886	2	Prostate	2000	66	Unstaged	None	No radiation and/or cancer-directed surgery	Diseases of Heart	104	Dead	January	September	2008	1	Death	2	800	108	17.17
30154231	1	Testis	1991	46	Regional	Beam radiation	Radiation after surgery	Alive	246	Alive	July	December	2011	Index Record		1
30154231	2	Prostate	2004	59	Localized/regional (Prostate cases)	None	No radiation and/or cancer-directed surgery	Alive	91	Alive	May	December	2011	1	End of Study	2	713	154	19.96
30185111	1	Testis	1994	44	Localized	Beam radiation	Radiation after surgery	Alive	206	Alive	October	December	2011	Index Record		1
30185111	2	Prostate	1996	46	Localized/regional (Prostate cases)	None	No radiation and/or cancer-directed surgery	Alive	187	Alive	May	December	2011	1	End of Study	2	558	19	16.71
30192410	1	Testis	1995	40	Localized	Beam radiation	Radiation after surgery	Alive	195	Alive	September	December	2011	Index Record		1
30192410	2	Prostate	2004	49	Localized/regional (Prostate cases)	None	No radiation and/or cancer-directed surgery	Alive	90	Alive	June	December	2011	1	End of Study	2	588	105	15.79
30208863	1	Testis	1996	35	Localized	Beam radiation	Radiation after surgery	Alive	182	Alive	October	December	2011	Index Record		1
30208863	2	Prostate	2010	48	Localized/regional (Prostate cases)	None	No radiation and/or cancer-directed surgery	Alive	17	Alive	July	December	2011	1	End of Study	2	585	165	14.71
31113826	1	Testis	2005	58	Localized	Beam radiation	Radiation after surgery	Alive	78	Alive	June	December	2011	Index Record		1
31113826	2	Prostate	2011	64	Localized/regional (Prostate cases)	None	No radiation and/or cancer-directed surgery	Alive	7	Alive	May	December	2011	1	End of Study	2	778	71	6.04
32003295	1	Testis	1974	51	Localized	Beam radiation	Radiation after surgery	Chronic Lymphocytic Leukemia	333	Dead	January	November	2001	Index Record		1
32003295	2	Prostate	1992	70	Blank(s)	None	No radiation and/or cancer-directed surgery	Chronic Lymphocytic Leukemia	106	Dead	December	November	2001	1		2	841	227
32003295	3	Chronic Lymphocytic Leukemia	1993	70	Distant	None	No radiation and/or cancer-directed surgery	Chronic Lymphocytic Leukemia	105	Dead	January	November	2001	Not an Event	Death	3			27.34
32003662	1	Testis	1974	50	Localized	Beam radiation	Sequence unknown, but both were given	Myeloma	250	Dead	April	February	1995	Index Record		1
32003662	2	Prostate	1983	59	Blank(s)	Beam radiation	No radiation and/or cancer-directed surgery	Myeloma	144	Dead	February	February	1995	1		2	716	106
32003662	3	Myeloma	1992	68	Distant	None	No radiation and/or cancer-directed surgery	Myeloma	33	Dead	May	February	1995	Not an Event	Death	3			20.34
32004990	1	Testis	1974	31	Regional	None	No radiation and/or cancer-directed surgery	Alive	450	Alive	June	December	2011	Index Record		1
32004990	2	Prostate	2001	58	Localized/regional (Prostate cases)	None	No radiation and/or cancer-directed surgery	Alive	122	Alive	October	December	2011	1	End of Study	2	701	328	37.04
32008754	1	Testis	1974	36	Localized	Beam radiation	Sequence unknown, but both were given	Alive	454	Alive	February	December	2011	Index Record		1
32008754	2	Prostate	2006	68	Localized/regional (Prostate cases)	Radioactive implants	No radiation and/or cancer-directed surgery	Alive	71	Alive	January	December	2011	1	End of Study	2	821	383	37.38
32017030	1	Testis	1974	49	Localized	Beam radiation	Radiation after surgery	Diseases of Heart	301	Dead	December	February	2000	Index Record		1
32017030	2	Prostate	1999	74	Distant	None	No radiation and/or cancer-directed surgery	Diseases of Heart	2	Dead	November	February	2000	1	Death	2	892	299	24.67
32017805	1	Testis	1975	37	Localized	None	No radiation and/or cancer-directed surgery	Prostate	150	Dead	January	July	1987	Index Record		1
32017805	2	Prostate	1984	47	Blank(s)	Beam radiation	No radiation and/or cancer-directed surgery	Prostate	32	Dead	November	July	1987	1	Death	2	568	118	12
32034245	1	Testis	1976	38	Localized	Beam radiation	Radiation after surgery	Alive	431	Alive	January	December	2011	Index Record		1
32034245	2	Prostate	2008	70	Localized/regional (Prostate cases)	None	No radiation and/or cancer-directed surgery	Alive	38	Alive	October	December	2011	1	End of Study	2	849	393	35.46
32040770	1	Testis	1976	75	Regional	Beam radiation	Radiation after surgery	Prostate	39	Dead	October	January	1980	Index Record		1
32040770	2	Prostate	1979	77	Blank(s)	None	No radiation and/or cancer-directed surgery	Prostate	7	Dead	June	January	1980	1	Death	2	933	32	2.75
32048856	1	Testis	1976	23	Localized	Beam radiation	Radiation after surgery	Alive	423	Alive	September	December	2011	Index Record		1
32048856	2	Prostate	2009	56	Localized/regional (Prostate cases)	None	No radiation and/or cancer-directed surgery	Alive	28	Alive	August	December	2011	1	End of Study	2	674	395	34.8
32049247	1	Testis	1977	69	Localized	None	No radiation and/or cancer-directed surgery	Alzheimers (ICD-9 and 10 only)	274	Dead	November	September	2000	Index Record		1
32049247	2	Prostate	1990	81	Blank(s)	None	No radiation and/or cancer-directed surgery	Alzheimers (ICD-9 and 10 only)	124	Dead	May	September	2000	1		2	983	150
32049247	3	Urinary Bladder	2000	91	Regional	None	No radiation and/or cancer-directed surgery	Alzheimers (ICD-9 and 10 only)	8	Dead	January	September	2000	Not an Event	Death	3			22.34
32059371	1	Myeloma	1977	75	Distant	None	No radiation and/or cancer-directed surgery	Chronic Obstructive Pulmonary Disease and Allied Cond	122	Dead	June	September	1987	Index Record		1
32059371	2	Prostate	1986	83	Blank(s)	Beam radiation	Radiation after surgery	Chronic Obstructive Pulmonary Disease and Allied Cond	18	Dead	February	September	1987	1	Death	2	1007	104	9.75
32063209	1	Testis	1977	38	Localized	Beam radiation	Radiation after surgery	Alive	409	Alive	September	November	2011	Index Record		1
32063209	2	Prostate	2006	67	Localized/regional (Prostate cases)	Combination of beam with implants or isotopes	No radiation and/or cancer-directed surgery	Alive	62	Alive	August	November	2011	1	Lost to Follow-up	2	813	347	33.67
32063550	1	Testis	1977	32	Localized	Beam radiation	Radiation after surgery	Alive	416	Alive	April	December	2011	Index Record		1
32063550	2	Prostate	2010	65	Localized/regional (Prostate cases)	None	No radiation and/or cancer-directed surgery	Alive	21	Alive	March	December	2011	1	End of Study	2	782	395	34.21
32063774	1	Testis	1977	38	Localized	Beam radiation	Radiation after surgery	Suicide and Self-Inflicted Injury	394	Dead	May	April	2010	Index Record		1
32063774	2	Prostate	1999	60	Localized/regional (Prostate cases)	Refused	No radiation and/or cancer-directed surgery	Suicide and Self-Inflicted Injury	130	Dead	May	April	2010	1	Death	2	730	264	32.41
32065038	1	Testis	1977	41	Localized	Beam radiation	Radiation after surgery	Prostate	275	Dead	May	April	2000	Index Record		1
32065038	2	Prostate	1998	62	Distant	Recommended, unknown if administered	No radiation and/or cancer-directed surgery	Prostate	20	Dead	August	April	2000	1	Death	2	748	255	22.42
32067143	1	Testis	1977	43	Regional	None	No radiation and/or cancer-directed surgery	Alive	412	Alive	August	December	2011	Index Record		1
32067143	2	Prostate	2001	67	Localized/regional (Prostate cases)	None	No radiation and/or cancer-directed surgery	Alive	122	Alive	October	December	2011	1		2	807	290
32067143	3	Kidney	2008	73	Regional	None	No radiation and/or cancer-directed surgery	Alive	45	Alive	March	December	2011	Not an Event		3
32067143	4	Other Urinary Organs	2008	73	Localized	None	No radiation and/or cancer-directed surgery	Alive	43	Alive	May	December	2011	Not an Event	End of Study	4			33.87
32070396	1	Testis	1977	30	Localized	Beam radiation	Radiation after surgery	Alive	419	Alive	January	December	2011	Index Record		1
32070396	2	Prostate	1997	51	Localized/regional (Prostate cases)	None	No radiation and/or cancer-directed surgery	Alive	171	Alive	September	December	2011	1	End of Study	2	612	248	34.46
32079576	1	Testis	1978	43	Localized	None	No radiation and/or cancer-directed surgery	Alive	403	Alive	May	December	2011	Index Record		1
32079576	2	Prostate	2002	67	Localized/regional (Prostate cases)	None	No radiation and/or cancer-directed surgery	Alive	115	Alive	May	December	2011	1	End of Study	2	805	288	33.13
32082300	1	Testis	1978	36	Localized	Beam radiation	Radiation after surgery	Alive	400	Alive	August	December	2011	Index Record		1
32082300	2	Tongue	1999	57	Localized	None	No radiation and/or cancer-directed surgery	Alive	149	Alive	July	December	2011	Not an Event		2
32082300	3	Tongue	2001	58	Localized	None	No radiation and/or cancer-directed surgery	Alive	127	Alive	May	December	2011	Not an Event		3
32082300	4	Prostate	2007	65	Localized/regional (Prostate cases)	None	No radiation and/or cancer-directed surgery	Alive	52	Alive	August	December	2011	1		4	782	348
32082300	5	Tongue	2010	67	Localized	None	No radiation and/or cancer-directed surgery	Alive	23	Alive	January	December	2011	Not an Event	End of Study	5			32.87
32085018	1	Testis	1982	42	Localized	Beam radiation	Radiation after surgery	Lung and Bronchus	229	Dead	October	November	2001	Index Record		1
32085018	2	Small Intestine	1986	45	Unstaged	None	No radiation and/or cancer-directed surgery	Lung and Bronchus	189	Dead	February	November	2001	Not an Event		2
32085018	3	Prostate	1999	59	Localized/regional (Prostate cases)	Beam radiation	Radiation after surgery	Lung and Bronchus	26	Dead	September	November	2001	1		3	709	203
32085018	4	Lung and Bronchus	2000	60	Distant	None	No radiation and/or cancer-directed surgery	Lung and Bronchus	15	Dead	August	November	2001	Not an Event	Death	4			18.59
32093259	1	Testis	1979	68	Localized	Beam radiation	Radiation after surgery	Other Cause of Death	159	Dead	February	June	1992	Index Record		1
32093259	2	Prostate	1984	73	Blank(s)	Beam radiation	No radiation and/or cancer-directed surgery	Other Cause of Death	99	Dead	February	June	1992	1	Death	2	876	60	12.84
32129867	1	Testis	1980	50	Localized	Beam radiation	Radiation after surgery	Alive	372	Alive	December	December	2011	Index Record		1
32129867	2	Prostate	2010	80	Localized/regional (Prostate cases)	None	No radiation and/or cancer-directed surgery	Alive	14	Alive	October	December	2011	1	End of Study	2	963	358	30.54
32130141	1	Testis	1980	31	Distant	None	No radiation and/or cancer-directed surgery	Alive	374	Alive	October	December	2011	Index Record		1
32130141	2	Prostate	2003	54	Localized/regional (Prostate cases)	Combination of beam with implants or isotopes	No radiation and/or cancer-directed surgery	Alive	102	Alive	June	December	2011	1		2	653	272
32130141	3	Urinary Bladder	2011	62	Localized	None	No radiation and/or cancer-directed surgery	Alive	6	Alive	June	December	2011	Not an Event	End of Study	3			30.71
32138349	1	Testis	1981	35	Localized	Beam radiation	Radiation after surgery	Alive	367	Alive	May	December	2011	Index Record		1
32138349	2	Prostate	2002	56	Localized/regional (Prostate cases)	None	No radiation and/or cancer-directed surgery	Alive	109	Alive	November	December	2011	1	End of Study	2	678	258	30.13
32147918	1	Testis	1981	50	Localized	Beam radiation	Radiation after surgery	Lung and Bronchus	297	Dead	November	August	2006	Index Record		1
32147918	2	Prostate	1995	63	Localized/regional (Prostate cases)	None	No radiation and/or cancer-directed surgery	Lung and Bronchus	134	Dead	June	August	2006	1		2	767	163
32147918	3	Lung and Bronchus	2006	74	Distant	Beam radiation	Radiation after surgery	Lung and Bronchus	4	Dead	April	August	2006	Not an Event	Death	3			24.25
32155164	1	Testis	1982	33	Localized	Beam radiation	Radiation after surgery	Alive	359	Alive	January	December	2011	Index Record		1
32155164	2	Prostate	2011	62	Localized/regional (Prostate cases)	None	No radiation and/or cancer-directed surgery	Alive	11	Alive	January	December	2011	1	End of Study	2	744	348	29.46
32159729	1	Testis	1982	30	Localized	Beam radiation	Radiation after surgery	Alive	359	Alive	January	December	2011	Index Record		1
32159729	2	Prostate	2007	55	Localized/regional (Prostate cases)	None	No radiation and/or cancer-directed surgery	Alive	56	Alive	April	December	2011	1	End of Study	2	670	303	29.46
32163379	1	Testis	1982	39	Localized	None	No radiation and/or cancer-directed surgery	Alive	356	Alive	April	December	2011	Index Record		1
32163379	2	Prostate	2009	66	Localized/regional (Prostate cases)	None	No radiation and/or cancer-directed surgery	Alive	30	Alive	June	December	2011	1	End of Study	2	801	326	29.21
32170467	1	Testis	1982	64	Localized	Beam radiation	Radiation after surgery	Diseases of Heart	259	Dead	October	May	2004	Index Record		1
32170467	2	Prostate	1983	65	Blank(s)	None	No radiation and/or cancer-directed surgery	Diseases of Heart	253	Dead	April	May	2004	1		2	781	6
32170467	3	Melanoma of the Skin	1999	81	Regional	None	No radiation and/or cancer-directed surgery	Diseases of Heart	54	Dead	November	May	2004	Not an Event	Death	3			21.08
32181522	1	Testis	1983	36	Regional	Beam radiation	Radiation after surgery	Alive	343	Alive	May	December	2011	Index Record		1
32181522	2	Testis	1987	39	Regional	None	No radiation and/or cancer-directed surgery	Alive	296	Alive	April	December	2011	Not an Event		2
32181522	3	Prostate	2008	61	Localized/regional (Prostate cases)	Radioactive implants	No radiation and/or cancer-directed surgery	Alive	39	Alive	September	December	2011	1	End of Study	3	736	304	28.13
32194627	1	Testis	1983	47	Localized	Beam radiation	Radiation after surgery	Alive	337	Alive	November	December	2011	Index Record		1
32194627	2	Prostate	2002	66	Localized/regional (Prostate cases)	None	No radiation and/or cancer-directed surgery	Alive	117	Alive	March	December	2011	1	End of Study	2	793	220	27.63
32197884	1	Testis	1984	45	Localized	Beam radiation	Radiation after surgery	Diseases of Heart	312	Dead	January	February	2010	Index Record		1
32197884	2	Prostate	2005	66	Localized/regional (Prostate cases)	None	No radiation and/or cancer-directed surgery	Diseases of Heart	50	Dead	November	February	2010	1	Death	2	803	262	25.59
32200656	1	Testis	1983	63	Localized	Beam radiation	Radiation after surgery	Prostate	146	Dead	July	September	1995	Index Record		1
32200656	2	Prostate	1989	69	Blank(s)	None	No radiation and/or cancer-directed surgery	Prostate	78	Dead	March	September	1995	1	Death	2	832	68	11.67
32244822	1	Testis	1986	68	Regional	Beam radiation	Radiation after surgery	Diabetes Mellitus	109	Dead	January	March	1995	Index Record		1
32244822	2	Prostate	1989	72	Blank(s)	Beam radiation	No radiation and/or cancer-directed surgery	Diabetes Mellitus	69	Dead	May	March	1995	1	Death	2	867	40	8.67
32251545	1	Testis	1986	46	Localized	Beam radiation	Radiation after surgery	Alive	308	Alive	April	December	2011	Index Record		1
32251545	2	Lung and Bronchus	2009	69	Distant	None	No radiation and/or cancer-directed surgery	Alive	28	Alive	August	December	2011	Not an Event		2
32251545	3	Prostate	2009	69	Distant	None	No radiation and/or cancer-directed surgery	Alive	28	Alive	August	December	2011	1	End of Study	3	835	280	25.21
32254046	1	Testis	1986	40	Localized	Beam radiation	Radiation after surgery	Alive	307	Alive	May	December	2011	Index Record		1
32254046	2	Prostate	2007	61	Localized/regional (Prostate cases)	None	No radiation and/or cancer-directed surgery	Alive	52	Alive	August	December	2011	1	End of Study	2	739	255	25.13
32262845	1	Testis	1985	28	Localized	Beam radiation	Radiation after surgery	Alive	318	Alive	June	December	2011	Index Record		1
32262845	2	Prostate	2004	47	Localized/regional (Prostate cases)	None	No radiation and/or cancer-directed surgery	Alive	84	Alive	December	December	2011	1	End of Study	2	574	234	26.04
32270456	1	Testis	1986	34	Localized	Beam radiation	Radiation after surgery	Alive	300	Alive	December	December	2011	Index Record		1
32270456	2	Prostate	2008	56	Localized/regional (Prostate cases)	Radioactive implants	No radiation and/or cancer-directed surgery	Alive	43	Alive	May	December	2011	1	End of Study	2	676	257	24.55
32271016	1	Testis	1986	54	Localized	Beam radiation	Radiation after surgery	Alive	300	Alive	December	December	2011	Index Record		1
32271016	2	Prostate	2000	68	Localized/regional (Prostate cases)	None	No radiation and/or cancer-directed surgery	Alive	136	Alive	August	December	2011	1	End of Study	2	822	164	24.55
33757249	1	Testis	1988	38	Localized	None	No radiation and/or cancer-directed surgery	Alive	287	Alive	January	December	2011	Index Record		1
33757249	2	Prostate	2008	58	Localized/regional (Prostate cases)	Radioactive implants	No radiation and/or cancer-directed surgery	Alive	41	Alive	July	December	2011	1	End of Study	2	703	246	23.46
33764782	1	Testis	1988	29	Localized	None	No radiation and/or cancer-directed surgery	Alive	283	Alive	May	December	2011	Index Record		1
33764782	2	Prostate	2001	43	Localized/regional (Prostate cases)	None	No radiation and/or cancer-directed surgery	Alive	121	Alive	November	December	2011	1	End of Study	2	517	162	23.12
33771283	1	Testis	1988	50	Regional	Beam radiation	Radiation after surgery	Acute Myeloid Leukemia	264	Dead	August	September	2010	Index Record		1
33771283	2	Prostate	1994	56	Blank(s)	None	No radiation and/or cancer-directed surgery	Acute Myeloid Leukemia	199	Dead	January	September	2010	1		2	673	65
33771283	3	Acute Myeloid Leukemia	2009	71	Distant	None	No radiation and/or cancer-directed surgery	Acute Myeloid Leukemia	11	Dead	September	September	2010	Not an Event	Death	3			21.58
33800087	1	Testis	1989	34	Localized	Beam radiation	Radiation after surgery	Alive	268	Alive	August	December	2011	Index Record		1
33800087	2	Prostate	2003	47	Localized/regional (Prostate cases)	None	No radiation and/or cancer-directed surgery	Alive	106	Alive	February	December	2011	1	End of Study	2	572	162	21.87
33810052	1	Testis	1989	40	Regional	Beam radiation	Radiation after surgery	Alive	265	Alive	November	December	2011	Index Record		1
33810052	2	Prostate	2007	58	Localized/regional (Prostate cases)	None	No radiation and/or cancer-directed surgery	Alive	56	Alive	April	December	2011	1	End of Study	2	698	209	21.63
33828803	1	Testis	1990	41	Localized	None	No radiation and/or cancer-directed surgery	Alive	258	Alive	June	December	2011	Index Record		1
33828803	2	Prostate	2003	54	Localized/regional (Prostate cases)	None	No radiation and/or cancer-directed surgery	Alive	105	Alive	March	December	2011	1	End of Study	2	650	153	21.04
33835407	1	Testis	1990	32	Localized	None	No radiation and/or cancer-directed surgery	Alive	254	Alive	October	December	2011	Index Record		1
33835407	2	Prostate	2010	51	Localized/regional (Prostate cases)	None	No radiation and/or cancer-directed surgery	Alive	21	Alive	March	December	2011	1	End of Study	2	622	233	20.71
33846552	1	Testis	1991	38	Localized	None	No radiation and/or cancer-directed surgery	Alive	250	Alive	February	December	2011	Index Record		1
33846552	2	Prostate	2010	58	Localized/regional (Prostate cases)	Beam radiation	Radiation after surgery	Alive	18	Alive	June	December	2011	1	End of Study	2	698	232	20.38
33852402	1	Testis	1991	43	Localized	None	No radiation and/or cancer-directed surgery	Alive	246	Alive	June	December	2011	Index Record		1
33852402	2	Prostate	2009	61	Localized/regional (Prostate cases)	None	No radiation and/or cancer-directed surgery	Alive	33	Alive	March	December	2011	1	End of Study	2	738	213	20.04
33854998	1	Testis	1984	64	Unstaged	None	No radiation and/or cancer-directed surgery	Alive	329	Alive	July	December	2011	Index Record		1
33854998	2	Prostate	1991	70	Blank(s)	None	No radiation and/or cancer-directed surgery	Alive	248	Alive	April	December	2011	1	End of Study	2	846	81	26.96
33879654	1	Testis	1992	45	Localized	Beam radiation	Radiation after surgery	Alive	237	Alive	March	December	2011	Index Record		1
33879654	2	Prostate	2003	57	Localized/regional (Prostate cases)	None	No radiation and/or cancer-directed surgery	Alive	102	Alive	June	December	2011	1	End of Study	2	685	135	19.29
33887418	1	NHL - Extranodal	1991	73	Unstaged	Beam radiation	Radiation after surgery	Pancreas	82	Dead	July	May	1998	Index Record		1
33887418	2	Prostate	1997	78	Localized/regional (Prostate cases)	None	No radiation and/or cancer-directed surgery	Pancreas	15	Dead	February	May	1998	1		2	945	67
33887418	3	Other Biliary	1997	78	Regional	None	No radiation and/or cancer-directed surgery	Pancreas	14	Dead	February	May	1998	Not an Event	Death	3			6.33
33896223	1	NHL - Extranodal	1991	61	Unstaged	None	No radiation and/or cancer-directed surgery	Prostate	231	Dead	October	January	2011	Index Record		1
33896223	2	Prostate	1995	65	Localized/regional (Prostate cases)	Beam radiation	No radiation and/or cancer-directed surgery	Prostate	189	Dead	April	January	2011	1	Death	2	781	42	18.75
33911032	1	Testis	1993	39	Localized	None	No radiation and/or cancer-directed surgery	Alive	226	Alive	February	December	2011	Index Record		1
33911032	2	Prostate	2005	52	Localized/regional (Prostate cases)	None	No radiation and/or cancer-directed surgery	Alive	80	Alive	April	December	2011	1	End of Study	2	625	146	18.38
33933767	1	Testis	1993	47	Localized	Beam radiation	Radiation after surgery	Alive	219	Alive	September	December	2011	Index Record		1
33933767	2	Prostate	2010	64	Localized/regional (Prostate cases)	None	No radiation and/or cancer-directed surgery	Alive	13	Alive	November	December	2011	1	End of Study	2	779	206	17.8
33957003	1	Testis	1994	42	Localized	Beam radiation	Radiation after surgery	Alive	212	Alive	April	December	2011	Index Record		1
33957003	2	Prostate	2009	57	Localized/regional (Prostate cases)	None	No radiation and/or cancer-directed surgery	Alive	31	Alive	May	December	2011	1	End of Study	2	691	181	17.21
33959049	1	NHL - Extranodal	1994	60	Unstaged	Beam radiation	Radiation after surgery	Alive	208	Alive	August	December	2011	Index Record		1
33959049	2	Prostate	2000	66	Localized/regional (Prostate cases)	None	No radiation and/or cancer-directed surgery	Alive	135	Alive	September	December	2011	1	End of Study	2	800	73	16.87
33964120	1	NHL - Extranodal	1994	68	Unstaged	Beam radiation	Radiation after surgery	Lung and Bronchus	98	Dead	July	October	2002	Index Record		1
33964120	2	Prostate	1998	72	Localized/regional (Prostate cases)	Radioactive implants	No radiation and/or cancer-directed surgery	Lung and Bronchus	47	Dead	October	October	2002	1		2	874	51
33964120	3	Lung and Bronchus	2002	76	Distant	Beam radiation	No radiation and/or cancer-directed surgery	Lung and Bronchus	2	Dead	July	October	2002	Not an Event	Death	3			7.75
33969994	1	Testis	1994	47	Localized	Beam radiation	Radiation after surgery	Alive	204	Alive	December	December	2011	Index Record		1
33969994	2	Prostate	2004	56	Localized/regional (Prostate cases)	Radioactive implants	No radiation and/or cancer-directed surgery	Alive	93	Alive	March	December	2011	1	End of Study	2	680	111	16.55
34001537	1	Testis	1995	66	Localized	Beam radiation	Radiation after surgery	Alive	196	Alive	August	December	2011	Index Record		1
34001537	2	Prostate	1998	69	Localized/regional (Prostate cases)	Radioactive implants	No radiation and/or cancer-directed surgery	Alive	158	Alive	October	December	2011	1		2	837	38
34001537	3	NHL - Nodal	2003	74	Unstaged	Recommended, unknown if administered	No radiation and/or cancer-directed surgery	Alive	104	Alive	April	December	2011	Not an Event		3
34001537	4	Melanoma of the Skin	2011	82	Localized	None	No radiation and/or cancer-directed surgery	Alive	9	Alive	March	December	2011	Not an Event	End of Study	4			15.87
34024198	1	Testis	1996	40	Localized	Beam radiation	Radiation after surgery	Alive	185	Alive	July	December	2011	Index Record		1
34024198	2	Prostate	2010	55	Localized/regional (Prostate cases)	None	No radiation and/or cancer-directed surgery	Alive	12	Alive	December	December	2011	1	End of Study	2	660	173	14.96
35559237	1	Testis	1999	41	Localized	Beam radiation	Radiation after surgery	Alive	155	Alive	January	December	2011	Index Record		1
35559237	2	Prostate	2006	48	Localized/regional (Prostate cases)	None	No radiation and/or cancer-directed surgery	Alive	66	Alive	June	December	2011	1	End of Study	2	588	89	12.46
35559593	1	Testis	1999	51	Localized	Beam radiation	Radiation after surgery	Suicide and Self-Inflicted Injury	125	Dead	January	June	2009	Index Record		1
35559593	2	Prostate	2001	53	Localized/regional (Prostate cases)	None	No radiation and/or cancer-directed surgery	Suicide and Self-Inflicted Injury	97	Dead	May	June	2009	1	Death	2	644	28	9.92
35580131	1	Testis	1999	45	Localized	Beam radiation	Radiation after surgery	Alive	149	Alive	July	December	2011	Index Record		1
35580131	2	Prostate	2011	57	Localized/regional (Prostate cases)	None	No radiation and/or cancer-directed surgery	Alive	6	Alive	June	December	2011	1	End of Study	2	688	143	11.96
35701032	1	Testis	2002	57	Localized	Beam radiation	Radiation after surgery	Diseases of Heart	100	Dead	November	March	2011	Index Record		1
35701032	2	Prostate	2010	65	Localized/regional (Prostate cases)	Recommended, unknown if administered	No radiation and/or cancer-directed surgery	Diseases of Heart	5	Dead	September	March	2011	1	Death	2	782	94	7.83
35735004	1	Testis	2003	41	Regional	Beam radiation	Radiation after surgery	Alive	97	Alive	November	December	2011	Index Record		1
35735004	2	Prostate	2004	42	Localized/regional (Prostate cases)	None	No radiation and/or cancer-directed surgery	Alive	88	Alive	August	December	2011	1	End of Study	2	512	9	7.63
35745964	1	NHL - Extranodal	2004	66	Unstaged	Beam radiation	Radiation after surgery	Alive	94	Alive	February	December	2011	Index Record		1
35745964	2	Prostate	2005	67	Localized/regional (Prostate cases)	Beam radiation	No radiation and/or cancer-directed surgery	Alive	81	Alive	March	December	2011	1	End of Study	2	810	13	7.38
35768929	1	Testis	2004	42	Localized	Beam radiation	Radiation after surgery	Alive	88	Alive	August	December	2011	Index Record		1
35768929	2	Prostate	2005	43	Localized/regional (Prostate cases)	None	No radiation and/or cancer-directed surgery	Alive	72	Alive	December	December	2011	1	End of Study	2	524	16	6.87
37324143	1	Testis	2007	57	Localized	None	No radiation and/or cancer-directed surgery	Alive	53	Alive	July	December	2011	Index Record		1
37324143	2	Prostate	2011	61	Localized/regional (Prostate cases)	None	No radiation and/or cancer-directed surgery	Alive	3	Alive	September	December	2011	1	End of Study	2	740	50	3.96
37426996	1	Testis	2009	61	Localized	Refused	No radiation and/or cancer-directed surgery	Alive	25	Alive	November	December	2011	Index Record		1
37426996	2	Prostate	2011	62	Localized/regional (Prostate cases)	None	No radiation and/or cancer-directed surgery	Alive	9	Alive	March	December	2011	1	End of Study	2	751	16	1.63
39033218	1	Testis	1978	24	Distant	None	No radiation and/or cancer-directed surgery	Alive	403	Alive	May	December	2011	Index Record		1
39033218	2	Prostate	2007	53	Localized/regional (Prostate cases)	None	No radiation and/or cancer-directed surgery	Alive	54	Alive	June	December	2011	1	End of Study	2	641	349	33.13
39092913	1	Testis	1986	75	Localized	Beam radiation	Radiation prior to surgery	Prostate	97	Dead	December	February	1995	Index Record		1
39092913	2	Prostate	1990	79	Blank(s)	Beam radiation	No radiation and/or cancer-directed surgery	Prostate	58	Dead	March	February	1995	1	Death	2	950	39	7.67
41006627	1	Testis	1976	31	Localized	Unknown	No radiation and/or cancer-directed surgery	Alive	423	Alive	September	December	2011	Index Record		1
41006627	2	Prostate	2011	66	Localized/regional (Prostate cases)	Radioactive implants	No radiation and/or cancer-directed surgery	Alive	3	Alive	August	December	2011	1	Lost to Follow-up	2	801	419	34.75
41016185	1	Testis	1977	28	Localized	Beam radiation	Radiation after surgery	Alive	410	Alive	October	December	2011	Index Record		1
41016185	2	Thyroid	1995	46	Localized	None	No radiation and/or cancer-directed surgery	Alive	200	Alive	April	December	2011	Not an Event		2
41016185	3	Prostate	2008	59	Localized/regional (Prostate cases)	None	No radiation and/or cancer-directed surgery	Alive	37	Alive	November	December	2011	1	End of Study	3	716	373	33.71
41018698	1	Testis	1976	41	Localized	None	No radiation and/or cancer-directed surgery	Alive	428	Alive	April	December	2011	Index Record		1
41018698	2	Prostate	2002	67	Localized/regional (Prostate cases)	Combination of beam with implants or isotopes	No radiation and/or cancer-directed surgery	Alive	110	Alive	October	December	2011	1		2	816	318
41018698	3	NHL - Nodal	2011	76	Unstaged	Recommended, unknown if administered	No radiation and/or cancer-directed surgery	Alive	10	Alive	March	December	2011	Not an Event	End of Study	3			35.21
41023885	1	Testis	1975	44	Localized	None	No radiation and/or cancer-directed surgery	Prostate	426	Dead	August	March	2011	Index Record		1
41023885	2	Prostate	1999	68	Localized/regional (Prostate cases)	Radioactive implants	No radiation and/or cancer-directed surgery	Prostate	136	Dead	October	March	2011	1	Death	2	820	290	35.08
41027080	1	Testis	1978	37	Distant	Beam radiation	Radiation after surgery	Kidney and Renal Pelvis	221	Dead	November	April	1997	Index Record		1
41027080	2	Urinary Bladder	1994	52	Regional	None	No radiation and/or cancer-directed surgery	Kidney and Renal Pelvis	36	Dead	March	April	1997	Not an Event		2
41027080	3	Prostate	1994	52	Blank(s)	None	No radiation and/or cancer-directed surgery	Kidney and Renal Pelvis	34	Dead	May	April	1997	1	Death	3	634	186	17.92
41033604	1	Testis	1978	33	Regional	Beam radiation	Radiation after surgery	Alive	403	Alive	May	December	2011	Index Record		1
41033604	2	Prostate	2000	56	Localized/regional (Prostate cases)	None	No radiation and/or cancer-directed surgery	Alive	134	Alive	October	December	2011	1	End of Study	2	674	269	33.13
41039318	1	Testis	1979	32	Regional	None	No radiation and/or cancer-directed surgery	Alive	394	Alive	March	December	2011	Index Record		1
41039318	2	Prostate	2002	55	Localized/regional (Prostate cases)	None	No radiation and/or cancer-directed surgery	Alive	117	Alive	March	December	2011	1	End of Study	2	667	276	32.29
41064930	1	Testis	1981	40	Localized	Beam radiation	Radiation after surgery	Alive	360	Alive	December	December	2011	Index Record		1
41064930	2	Prostate	2004	63	Localized/regional (Prostate cases)	None	No radiation and/or cancer-directed surgery	Alive	85	Alive	November	December	2011	1	End of Study	2	761	275	29.54
41109556	1	Testis	1985	51	Localized	Beam radiation	Radiation after surgery	Alive	319	Alive	May	December	2011	Index Record		1
41109556	2	Prostate	2004	70	Localized/regional (Prostate cases)	None	No radiation and/or cancer-directed surgery	Alive	93	Alive	March	December	2011	1	End of Study	2	845	226	26.13
41110643	1	Testis	1985	39	Localized	None	No radiation and/or cancer-directed surgery	Alive	323	Alive	January	December	2011	Index Record		1
41110643	2	Kidney	2003	57	Localized	None	No radiation and/or cancer-directed surgery	Alive	102	Alive	June	December	2011	Not an Event		2
41110643	3	Prostate	2008	63	Localized/regional (Prostate cases)	None	No radiation and/or cancer-directed surgery	Alive	36	Alive	December	December	2011	1	End of Study	3	760	287	26.46
41130997	1	Testis	1987	49	Localized	Beam radiation	Radiation after surgery	Alive	291	Alive	September	December	2011	Index Record		1
41130997	2	Prostate	2004	66	Localized/regional (Prostate cases)	Radioactive implants	No radiation and/or cancer-directed surgery	Alive	94	Alive	February	December	2011	1	End of Study	2	796	197	23.8
41145549	1	Testis	1988	35	Localized	Beam radiation	Radiation after surgery	Alive	285	Alive	March	December	2011	Index Record		1
41145549	2	Prostate	2007	54	Localized/regional (Prostate cases)	Combination of beam with implants or isotopes	No radiation and/or cancer-directed surgery	Alive	58	Alive	February	December	2011	1	End of Study	2	653	227	23.29
41180865	1	Testis	1991	53	Localized	Beam radiation	Radiation after surgery	Alive	251	Alive	January	December	2011	Index Record		1
41180865	2	Prostate	1994	56	Blank(s)	None	No radiation and/or cancer-directed surgery	Alive	213	Alive	March	December	2011	1	End of Study	2	674	38	20.46
41197160	1	Testis	1992	32	Localized	None	No radiation and/or cancer-directed surgery	Alive	236	Alive	April	December	2011	Index Record		1
41197160	2	Prostate	2010	51	Localized/regional (Prostate cases)	None	No radiation and/or cancer-directed surgery	Alive	13	Alive	November	December	2011	1	End of Study	2	614	223	19.21
41234339	1	Testis	1994	35	Localized	Beam radiation	Radiation after surgery	Alive	212	Alive	April	December	2011	Index Record		1
41234339	2	Prostate	2003	44	Localized/regional (Prostate cases)	None	No radiation and/or cancer-directed surgery	Alive	99	Alive	September	December	2011	1	End of Study	2	536	113	17.21
42618203	1	Testis	2004	67	Regional	None	No radiation and/or cancer-directed surgery	Alive	92	Alive	April	December	2011	Index Record		1
42618203	2	Prostate	2005	68	Localized/regional (Prostate cases)	Radioactive implants	No radiation and/or cancer-directed surgery	Alive	80	Alive	April	December	2011	1	End of Study	2	822	12	7.21
42642105	1	NHL - Extranodal	2005	65	Unstaged	Beam radiation	Radiation after surgery	Non-Hodgkin Lymphoma	57	Dead	October	July	2010	Index Record		1
42642105	2	Prostate	2009	69	Localized/regional (Prostate cases)	Beam radiation	No radiation and/or cancer-directed surgery	Non-Hodgkin Lymphoma	10	Dead	August	July	2010	1	Death	2	837	46	4.25
42691061	1	Testis	2007	65	Distant	Beam radiation	Radiation after surgery	Alive	49	Alive	November	December	2011	Index Record		1
42691061	2	Prostate	2011	69	Localized/regional (Prostate cases)	None	No radiation and/or cancer-directed surgery	Alive	2	Alive	October	December	2011	1	End of Study	2	830	47	3.63
