# Supplementary material for: Increased risk of high-grade prostate cancer among testicular cancer survivors
Source: PLoS One. 2022 Feb 14;17(2):e0263573. doi: 10.1371/journal.pone.0263573 (PMC8843166; doi:10.1371/journal.pone.0263573)
Supplement: S2 File — (XLSX) [file pone.0263573.s002.xlsx]

## Sheet: Sheet1
Age at diagnosis	Year of diagnosis	SEER historic stage A	Grade	COD to site recode	SEER cause-specific death classification	SEER other cause of death classification	Radiation	Radiation sequence with surgery	Survival months	Vital status recode (study cutoff used)
69	1973	Blank(s)	Unknown	Pneumonia and Influenza	Alive or dead of other cause	Dead (attributable to causes other than this cancer dx)	None	No radiation and/or cancer-directed surgery	260	Dead
67	1973	Blank(s)	Well differentiated; Grade I	Prostate	Dead (attributable to this cancer dx)	Alive or dead due to cancer	None	No radiation and/or cancer-directed surgery	225	Dead
64	1973	Blank(s)	Unknown	Pancreas	Alive or dead of other cause	Dead (attributable to causes other than this cancer dx)	None	No radiation and/or cancer-directed surgery	175	Dead
65	1973	Blank(s)	Unknown	Alzheimers (ICD-9 and 10 only)	Alive or dead of other cause	Dead (attributable to causes other than this cancer dx)	Beam radiation	No radiation and/or cancer-directed surgery	209	Dead
56	1973	Blank(s)	Moderately differentiated; Grade II	Prostate	Dead (attributable to this cancer dx)	Alive or dead due to cancer	None	No radiation and/or cancer-directed surgery	362	Dead
62	1973	Blank(s)	Moderately differentiated; Grade II	Diseases of Heart	Alive or dead of other cause	Dead (attributable to causes other than this cancer dx)	None	No radiation and/or cancer-directed surgery	172	Dead
90	1973	Blank(s)	Moderately differentiated; Grade II	Diseases of Heart	Alive or dead of other cause	Dead (attributable to causes other than this cancer dx)	None	No radiation and/or cancer-directed surgery	5	Dead
72	1973	Blank(s)	Unknown	Prostate	Dead (attributable to this cancer dx)	Alive or dead due to cancer	None	No radiation and/or cancer-directed surgery	35	Dead
79	1973	Blank(s)	Unknown	Prostate	Dead (attributable to this cancer dx)	Alive or dead due to cancer	None	No radiation and/or cancer-directed surgery	47	Dead
61	1973	Blank(s)	Well differentiated; Grade I	Prostate	Dead (attributable to this cancer dx)	Alive or dead due to cancer	None	No radiation and/or cancer-directed surgery	111	Dead
61	1973	Blank(s)	Well differentiated; Grade I	Alzheimers (ICD-9 and 10 only)	Alive or dead of other cause	Dead (attributable to causes other than this cancer dx)	None	No radiation and/or cancer-directed surgery	428	Dead
63	1973	Blank(s)	Moderately differentiated; Grade II	Prostate	Dead (attributable to this cancer dx)	Alive or dead due to cancer	Beam radiation	No radiation and/or cancer-directed surgery	110	Dead
60	1973	Blank(s)	Unknown	Diseases of Heart	Alive or dead of other cause	Dead (attributable to causes other than this cancer dx)	None	No radiation and/or cancer-directed surgery	Unknown	Dead
86	1973	Blank(s)	Poorly differentiated; Grade III	Diseases of Heart	Alive or dead of other cause	Dead (attributable to causes other than this cancer dx)	None	No radiation and/or cancer-directed surgery	96	Dead
68	1973	Blank(s)	Unknown	Diseases of Heart	Alive or dead of other cause	Dead (attributable to causes other than this cancer dx)	None	No radiation and/or cancer-directed surgery	84	Dead
87	1973	Blank(s)	Unknown	Prostate	Dead (attributable to this cancer dx)	Alive or dead due to cancer	None	No radiation and/or cancer-directed surgery	6	Dead
69	1973	Blank(s)	Unknown	Prostate	Dead (attributable to this cancer dx)	Alive or dead due to cancer	None	No radiation and/or cancer-directed surgery	43	Dead
70	1973	Blank(s)	Well differentiated; Grade I	Diseases of Heart	Alive or dead of other cause	Dead (attributable to causes other than this cancer dx)	None	No radiation and/or cancer-directed surgery	18	Dead
81	1973	Blank(s)	Unknown	Diseases of Heart	Alive or dead of other cause	Dead (attributable to causes other than this cancer dx)	Unknown	No radiation and/or cancer-directed surgery	Unknown	Dead
75	1973	Blank(s)	Unknown	Aortic Aneurysm and Dissection	Alive or dead of other cause	Dead (attributable to causes other than this cancer dx)	None	No radiation and/or cancer-directed surgery	10	Dead
85	1973	Blank(s)	Poorly differentiated; Grade III	Prostate	Dead (attributable to this cancer dx)	Alive or dead due to cancer	None	No radiation and/or cancer-directed surgery	21	Dead
65	1973	Blank(s)	Unknown	Prostate	Dead (attributable to this cancer dx)	Alive or dead due to cancer	None	No radiation and/or cancer-directed surgery	14	Dead
68	1973	Blank(s)	Unknown	State DC not available or state DC available but no COD	Alive or dead of other cause	Dead (attributable to causes other than this cancer dx)	None	No radiation and/or cancer-directed surgery	63	Dead
77	1973	Blank(s)	Well differentiated; Grade I	Diseases of Heart	Alive or dead of other cause	Dead (attributable to causes other than this cancer dx)	None	No radiation and/or cancer-directed surgery	56	Dead
74	1973	Blank(s)	Unknown	Prostate	Dead (attributable to this cancer dx)	Alive or dead due to cancer	None	No radiation and/or cancer-directed surgery	24	Dead
73	1973	Blank(s)	Unknown	Diseases of Heart	Alive or dead of other cause	Dead (attributable to causes other than this cancer dx)	None	No radiation and/or cancer-directed surgery	2	Dead
88	1973	Blank(s)	Unknown	Diseases of Heart	Alive or dead of other cause	Dead (attributable to causes other than this cancer dx)	None	No radiation and/or cancer-directed surgery	139	Dead
66	1973	Blank(s)	Unknown	Other Myeloid/Monocytic Leukemia	Dead (attributable to this cancer dx)	Alive or dead due to cancer	None	No radiation and/or cancer-directed surgery	188	Dead
58	1973	Blank(s)	Undifferentiated; anaplastic; Grade IV	Prostate	Dead (attributable to this cancer dx)	Alive or dead due to cancer	None	No radiation and/or cancer-directed surgery	14	Dead
79	1973	Blank(s)	Well differentiated; Grade I	State DC not available or state DC available but no COD	Alive or dead of other cause	Dead (attributable to causes other than this cancer dx)	None	No radiation and/or cancer-directed surgery	15	Dead
84	1973	Blank(s)	Unknown	Prostate	N/A not first tumor	N/A not first tumor	None	No radiation and/or cancer-directed surgery	32	Dead
75	1973	Blank(s)	Unknown	Lung and Bronchus	N/A not first tumor	N/A not first tumor	None	No radiation and/or cancer-directed surgery	48	Dead
53	1973	Blank(s)	Unknown	Cerebrovascular Diseases	Alive or dead of other cause	Dead (attributable to causes other than this cancer dx)	None	No radiation and/or cancer-directed surgery	69	Dead
85	1973	Blank(s)	Unknown	Hypertension without Heart Disease	Alive or dead of other cause	Dead (attributable to causes other than this cancer dx)	None	No radiation and/or cancer-directed surgery	0	Dead
81	1973	Blank(s)	Moderately differentiated; Grade II	Diseases of Heart	Alive or dead of other cause	Dead (attributable to causes other than this cancer dx)	None	No radiation and/or cancer-directed surgery	73	Dead
85	1973	Blank(s)	Well differentiated; Grade I	Cerebrovascular Diseases	N/A not first tumor	N/A not first tumor	None	No radiation and/or cancer-directed surgery	11	Dead
77	1973	Blank(s)	Well differentiated; Grade I	State DC not available or state DC available but no COD	Alive or dead of other cause	Dead (attributable to causes other than this cancer dx)	None	No radiation and/or cancer-directed surgery	67	Dead
59	1973	Blank(s)	Unknown	Diseases of Heart	Alive or dead of other cause	Dead (attributable to causes other than this cancer dx)	None	No radiation and/or cancer-directed surgery	222	Dead
71	1973	Blank(s)	Unknown	Prostate	Dead (attributable to this cancer dx)	Alive or dead due to cancer	None	No radiation and/or cancer-directed surgery	83	Dead
81	1973	Blank(s)	Unknown	Prostate	Dead (attributable to this cancer dx)	Alive or dead due to cancer	None	No radiation and/or cancer-directed surgery	13	Dead
74	1973	Blank(s)	Poorly differentiated; Grade III	Prostate	N/A not first tumor	N/A not first tumor	None	No radiation and/or cancer-directed surgery	49	Dead
82	1973	Blank(s)	Unknown	Diseases of Heart	N/A not first tumor	N/A not first tumor	None	No radiation and/or cancer-directed surgery	12	Dead
80	1973	Blank(s)	Unknown	Diseases of Heart	Alive or dead of other cause	Dead (attributable to causes other than this cancer dx)	None	No radiation and/or cancer-directed surgery	107	Dead
79	1973	Blank(s)	Unknown	Diseases of Heart	Alive or dead of other cause	Dead (attributable to causes other than this cancer dx)	None	No radiation and/or cancer-directed surgery	1	Dead
73	1973	Blank(s)	Well differentiated; Grade I	Prostate	Dead (attributable to this cancer dx)	Alive or dead due to cancer	None	No radiation and/or cancer-directed surgery	69	Dead
64	1973	Blank(s)	Well differentiated; Grade I	Diseases of Heart	Alive or dead of other cause	Dead (attributable to causes other than this cancer dx)	None	No radiation and/or cancer-directed surgery	104	Dead
79	1973	Blank(s)	Unknown	Atherosclerosis	Alive or dead of other cause	Dead (attributable to causes other than this cancer dx)	None	No radiation and/or cancer-directed surgery	57	Dead
72	1973	Blank(s)	Unknown	Prostate	Dead (attributable to this cancer dx)	Alive or dead due to cancer	None	No radiation and/or cancer-directed surgery	2	Dead
72	1973	Blank(s)	Moderately differentiated; Grade II	Cerebrovascular Diseases	Alive or dead of other cause	Dead (attributable to causes other than this cancer dx)	None	No radiation and/or cancer-directed surgery	10	Dead
91	1973	Blank(s)	Well differentiated; Grade I	Prostate	N/A not first tumor	N/A not first tumor	None	No radiation and/or cancer-directed surgery	2	Dead
61	1973	Blank(s)	Unknown	Miscellaneous Malignant Cancer	Dead (attributable to this cancer dx)	Alive or dead due to cancer	None	No radiation and/or cancer-directed surgery	27	Dead
85	1973	Blank(s)	Unknown	Prostate	N/A not first tumor	N/A not first tumor	None	No radiation and/or cancer-directed surgery	100	Dead
67	1973	Blank(s)	Poorly differentiated; Grade III	Prostate	Dead (attributable to this cancer dx)	Alive or dead due to cancer	None	No radiation and/or cancer-directed surgery	24	Dead
63	1973	Blank(s)	Unknown	Prostate	Dead (attributable to this cancer dx)	Alive or dead due to cancer	None	No radiation and/or cancer-directed surgery	74	Dead
61	1973	Blank(s)	Unknown	Cerebrovascular Diseases	Alive or dead of other cause	Dead (attributable to causes other than this cancer dx)	None	No radiation and/or cancer-directed surgery	Unknown	Dead
69	1973	Blank(s)	Undifferentiated; anaplastic; Grade IV	Prostate	Dead (attributable to this cancer dx)	Alive or dead due to cancer	None	No radiation and/or cancer-directed surgery	56	Dead
66	1973	Blank(s)	Unknown	Liver	N/A not first tumor	N/A not first tumor	None	No radiation and/or cancer-directed surgery	Unknown	Dead
76	1973	Blank(s)	Unknown	Prostate	Dead (attributable to this cancer dx)	Alive or dead due to cancer	None	No radiation and/or cancer-directed surgery	21	Dead
70	1973	Blank(s)	Unknown	Colon excluding Rectum	Dead (attributable to this cancer dx)	Alive or dead due to cancer	Beam radiation	No radiation and/or cancer-directed surgery	19	Dead
64	1973	Blank(s)	Unknown	Diseases of Heart	Alive or dead of other cause	Dead (attributable to causes other than this cancer dx)	None	No radiation and/or cancer-directed surgery	365	Dead
61	1973	Blank(s)	Well differentiated; Grade I	Prostate	Dead (attributable to this cancer dx)	Alive or dead due to cancer	None	No radiation and/or cancer-directed surgery	135	Dead
76	1973	Blank(s)	Unknown	Prostate	Dead (attributable to this cancer dx)	Alive or dead due to cancer	None	No radiation and/or cancer-directed surgery	44	Dead
88	1973	Blank(s)	Unknown	Diseases of Heart	Alive or dead of other cause	Dead (attributable to causes other than this cancer dx)	Unknown	No radiation and/or cancer-directed surgery	Unknown	Dead
74	1973	Blank(s)	Well differentiated; Grade I	Diseases of Heart	Alive or dead of other cause	Dead (attributable to causes other than this cancer dx)	None	No radiation and/or cancer-directed surgery	22	Dead
86	1973	Blank(s)	Unknown	Rectum and Rectosigmoid Junction	Dead (attributable to this cancer dx)	Alive or dead due to cancer	Unknown	No radiation and/or cancer-directed surgery	Unknown	Dead
79	1973	Blank(s)	Unknown	Other Cause of Death	Alive or dead of other cause	Dead (attributable to causes other than this cancer dx)	None	No radiation and/or cancer-directed surgery	93	Dead
74	1973	Blank(s)	Poorly differentiated; Grade III	Prostate	Dead (attributable to this cancer dx)	Alive or dead due to cancer	None	No radiation and/or cancer-directed surgery	50	Dead
73	1973	Blank(s)	Well differentiated; Grade I	Diseases of Heart	Alive or dead of other cause	Dead (attributable to causes other than this cancer dx)	None	No radiation and/or cancer-directed surgery	63	Dead
74	1973	Blank(s)	Unknown	Prostate	Dead (attributable to this cancer dx)	Alive or dead due to cancer	Beam radiation	No radiation and/or cancer-directed surgery	36	Dead
62	1973	Blank(s)	Well differentiated; Grade I	Nephritis, Nephrotic Syndrome and Nephrosis	N/A not first tumor	N/A not first tumor	Beam radiation	No radiation and/or cancer-directed surgery	61	Dead
75	1973	Blank(s)	Unknown	Prostate	Dead (attributable to this cancer dx)	Alive or dead due to cancer	Unknown	No radiation and/or cancer-directed surgery	Unknown	Dead
84	1973	Blank(s)	Undifferentiated; anaplastic; Grade IV	Diseases of Heart	N/A not first tumor	N/A not first tumor	None	No radiation and/or cancer-directed surgery	30	Dead
87	1973	Blank(s)	Unknown	Prostate	Dead (attributable to this cancer dx)	Alive or dead due to cancer	None	No radiation and/or cancer-directed surgery	4	Dead
76	1973	Blank(s)	Well differentiated; Grade I	Prostate	N/A not first tumor	N/A not first tumor	None	No radiation and/or cancer-directed surgery	110	Dead
78	1973	Blank(s)	Poorly differentiated; Grade III	Accidents and Adverse Effects	N/A not first tumor	N/A not first tumor	None	No radiation and/or cancer-directed surgery	2	Dead
78	1973	Blank(s)	Unknown	Pneumonia and Influenza	Alive or dead of other cause	Dead (attributable to causes other than this cancer dx)	None	No radiation and/or cancer-directed surgery	69	Dead
45	1973	Blank(s)	Undifferentiated; anaplastic; Grade IV	Miscellaneous Malignant Cancer	Dead (attributable to this cancer dx)	Alive or dead due to cancer	None	No radiation and/or cancer-directed surgery	83	Dead
77	1973	Blank(s)	Well differentiated; Grade I	Prostate	Dead (attributable to this cancer dx)	Alive or dead due to cancer	None	No radiation and/or cancer-directed surgery	0	Dead
88	1973	Blank(s)	Undifferentiated; anaplastic; Grade IV	Non-Hodgkin Lymphoma	Dead (attributable to this cancer dx)	Alive or dead due to cancer	None	No radiation and/or cancer-directed surgery	29	Dead
54	1973	Blank(s)	Unknown	Prostate	Dead (attributable to this cancer dx)	Alive or dead due to cancer	None	No radiation and/or cancer-directed surgery	47	Dead
72	1973	Blank(s)	Undifferentiated; anaplastic; Grade IV	Pneumonia and Influenza	Alive or dead of other cause	Dead (attributable to causes other than this cancer dx)	None	No radiation and/or cancer-directed surgery	190	Dead
78	1973	Blank(s)	Unknown	Miscellaneous Malignant Cancer	Dead (attributable to this cancer dx)	Alive or dead due to cancer	None	No radiation and/or cancer-directed surgery	0	Dead
69	1973	Blank(s)	Poorly differentiated; Grade III	Prostate	N/A not first tumor	N/A not first tumor	None	No radiation and/or cancer-directed surgery	52	Dead
70	1973	Blank(s)	Unknown	Miscellaneous Malignant Cancer	Dead (attributable to this cancer dx)	Alive or dead due to cancer	None	No radiation and/or cancer-directed surgery	163	Dead
68	1973	Blank(s)	Well differentiated; Grade I	Other Acute Leukemia	N/A not first tumor	N/A not first tumor	None	No radiation and/or cancer-directed surgery	137	Dead
62	1973	Blank(s)	Unknown	Prostate	Dead (attributable to this cancer dx)	Alive or dead due to cancer	Unknown	No radiation and/or cancer-directed surgery	Unknown	Dead
66	1973	Blank(s)	Moderately differentiated; Grade II	Esophagus	Alive or dead of other cause	Dead (attributable to causes other than this cancer dx)	None	No radiation and/or cancer-directed surgery	18	Dead
82	1973	Blank(s)	Well differentiated; Grade I	Other Cause of Death	Alive or dead of other cause	Dead (attributable to causes other than this cancer dx)	None	No radiation and/or cancer-directed surgery	56	Dead
67	1973	Blank(s)	Unknown	Soft Tissue including Heart	Alive or dead of other cause	Dead (attributable to causes other than this cancer dx)	None	No radiation and/or cancer-directed surgery	257	Dead
90	1973	Blank(s)	Undifferentiated; anaplastic; Grade IV	Prostate	N/A not first tumor	N/A not first tumor	None	No radiation and/or cancer-directed surgery	20	Dead
69	1973	Blank(s)	Unknown	Accidents and Adverse Effects	Alive or dead of other cause	Dead (attributable to causes other than this cancer dx)	None	No radiation and/or cancer-directed surgery	107	Dead
73	1973	Blank(s)	Unknown	Urinary Bladder	N/A not first tumor	N/A not first tumor	None	No radiation and/or cancer-directed surgery	118	Dead
75	1973	Blank(s)	Unknown	Prostate	Dead (attributable to this cancer dx)	Alive or dead due to cancer	None	No radiation and/or cancer-directed surgery	11	Dead
68	1973	Blank(s)	Moderately differentiated; Grade II	Prostate	Dead (attributable to this cancer dx)	Alive or dead due to cancer	None	No radiation and/or cancer-directed surgery	78	Dead
63	1973	Blank(s)	Unknown	Diseases of Heart	Alive or dead of other cause	Dead (attributable to causes other than this cancer dx)	Beam radiation	Radiation after surgery	95	Dead
64	1973	Blank(s)	Poorly differentiated; Grade III	Prostate	Dead (attributable to this cancer dx)	Alive or dead due to cancer	None	No radiation and/or cancer-directed surgery	24	Dead
68	1973	Blank(s)	Unknown	Prostate	Dead (attributable to this cancer dx)	Alive or dead due to cancer	None	No radiation and/or cancer-directed surgery	19	Dead
72	1973	Blank(s)	Unknown	Lung and Bronchus	N/A not first tumor	N/A not first tumor	None	No radiation and/or cancer-directed surgery	0	Dead
58	1973	Blank(s)	Well differentiated; Grade I	Chronic Liver Disease and Cirrhosis	Alive or dead of other cause	Dead (attributable to causes other than this cancer dx)	None	No radiation and/or cancer-directed surgery	Unknown	Dead
61	1973	Blank(s)	Unknown	Prostate	Dead (attributable to this cancer dx)	Alive or dead due to cancer	None	No radiation and/or cancer-directed surgery	15	Dead
74	1973	Blank(s)	Poorly differentiated; Grade III	Prostate	Dead (attributable to this cancer dx)	Alive or dead due to cancer	None	No radiation and/or cancer-directed surgery	33	Dead
83	1973	Blank(s)	Poorly differentiated; Grade III	Diseases of Heart	Alive or dead of other cause	Dead (attributable to causes other than this cancer dx)	None	No radiation and/or cancer-directed surgery	13	Dead
71	1973	Blank(s)	Moderately differentiated; Grade II	Pneumonia and Influenza	Alive or dead of other cause	Dead (attributable to causes other than this cancer dx)	Recommended, unknown if administered	No radiation and/or cancer-directed surgery	222	Dead
53	1973	Blank(s)	Unknown	Kidney and Renal Pelvis	N/A not first tumor	N/A not first tumor	None	No radiation and/or cancer-directed surgery	1	Dead
72	1973	Blank(s)	Unknown	Miscellaneous Malignant Cancer	Dead (attributable to this cancer dx)	Alive or dead due to cancer	None	No radiation and/or cancer-directed surgery	193	Dead
77	1973	Blank(s)	Unknown	Prostate	Dead (attributable to this cancer dx)	Alive or dead due to cancer	None	No radiation and/or cancer-directed surgery	91	Dead
87	1973	Blank(s)	Unknown	Other Cause of Death	Alive or dead of other cause	Dead (attributable to causes other than this cancer dx)	None	No radiation and/or cancer-directed surgery	18	Dead
55	1973	Blank(s)	Unknown	State DC not available or state DC available but no COD	Alive or dead of other cause	Dead (attributable to causes other than this cancer dx)	None	No radiation and/or cancer-directed surgery	Unknown	Dead
68	1973	Blank(s)	Poorly differentiated; Grade III	Prostate	Dead (attributable to this cancer dx)	Alive or dead due to cancer	None	No radiation and/or cancer-directed surgery	1	Dead
69	1973	Blank(s)	Well differentiated; Grade I	Chronic Obstructive Pulmonary Disease and Allied Cond	N/A not first tumor	N/A not first tumor	None	No radiation and/or cancer-directed surgery	62	Dead
74	1973	Blank(s)	Unknown	Other Cause of Death	Alive or dead of other cause	Dead (attributable to causes other than this cancer dx)	None	No radiation and/or cancer-directed surgery	2	Dead
64	1973	Blank(s)	Well differentiated; Grade I	Other Diseases of Arteries, Arterioles, Capillaries	Alive or dead of other cause	Dead (attributable to causes other than this cancer dx)	None	No radiation and/or cancer-directed surgery	55	Dead
72	1973	Blank(s)	Unknown	Diseases of Heart	Alive or dead of other cause	Dead (attributable to causes other than this cancer dx)	None	No radiation and/or cancer-directed surgery	231	Dead
66	1973	Blank(s)	Well differentiated; Grade I	Nose, Nasal Cavity and Middle Ear	Alive or dead of other cause	Dead (attributable to causes other than this cancer dx)	None	No radiation and/or cancer-directed surgery	130	Dead
65	1973	Blank(s)	Well differentiated; Grade I	Non-Hodgkin Lymphoma	Alive or dead of other cause	Dead (attributable to causes other than this cancer dx)	None	No radiation and/or cancer-directed surgery	101	Dead
81	1973	Blank(s)	Moderately differentiated; Grade II	Prostate	Dead (attributable to this cancer dx)	Alive or dead due to cancer	None	No radiation and/or cancer-directed surgery	48	Dead
68	1973	Blank(s)	Undifferentiated; anaplastic; Grade IV	Prostate	Dead (attributable to this cancer dx)	Alive or dead due to cancer	None	No radiation and/or cancer-directed surgery	103	Dead
65	1973	Blank(s)	Poorly differentiated; Grade III	Diseases of Heart	N/A not first tumor	N/A not first tumor	None	No radiation and/or cancer-directed surgery	0	Dead
85	1973	Blank(s)	Unknown	Diseases of Heart	Alive or dead of other cause	Dead (attributable to causes other than this cancer dx)	None	No radiation and/or cancer-directed surgery	0	Dead
74	1973	Blank(s)	Unknown	State DC not available or state DC available but no COD	N/A not first tumor	N/A not first tumor	None	No radiation and/or cancer-directed surgery	2	Dead
73	1973	Blank(s)	Well differentiated; Grade I	Prostate	Dead (attributable to this cancer dx)	Alive or dead due to cancer	None	No radiation and/or cancer-directed surgery	70	Dead
74	1973	Blank(s)	Well differentiated; Grade I	Cerebrovascular Diseases	N/A not first tumor	N/A not first tumor	Beam radiation	No radiation and/or cancer-directed surgery	87	Dead
90	1973	Blank(s)	Well differentiated; Grade I	Diseases of Heart	Alive or dead of other cause	Dead (attributable to causes other than this cancer dx)	None	No radiation and/or cancer-directed surgery	100	Dead
84	1973	Blank(s)	Unknown	Prostate	Dead (attributable to this cancer dx)	Alive or dead due to cancer	None	No radiation and/or cancer-directed surgery	45	Dead
58	1973	Blank(s)	Unknown	Chronic Liver Disease and Cirrhosis	Alive or dead of other cause	Dead (attributable to causes other than this cancer dx)	None	No radiation and/or cancer-directed surgery	127	Dead
73	1973	Blank(s)	Moderately differentiated; Grade II	Diseases of Heart	Alive or dead of other cause	Dead (attributable to causes other than this cancer dx)	None	No radiation and/or cancer-directed surgery	20	Dead
59	1973	Blank(s)	Unknown	Chronic Liver Disease and Cirrhosis	Alive or dead of other cause	Dead (attributable to causes other than this cancer dx)	None	No radiation and/or cancer-directed surgery	Unknown	Dead
82	1973	Blank(s)	Moderately differentiated; Grade II	Prostate	Dead (attributable to this cancer dx)	Alive or dead due to cancer	None	No radiation and/or cancer-directed surgery	105	Dead
64	1973	Blank(s)	Unknown	State DC not available or state DC available but no COD	Alive or dead of other cause	Dead (attributable to causes other than this cancer dx)	None	No radiation and/or cancer-directed surgery	275	Dead
80	1973	Blank(s)	Unknown	Non-Hodgkin Lymphoma	N/A not first tumor	N/A not first tumor	None	No radiation and/or cancer-directed surgery	19	Dead
81	1973	Blank(s)	Well differentiated; Grade I	Cerebrovascular Diseases	N/A not first tumor	N/A not first tumor	None	No radiation and/or cancer-directed surgery	146	Dead
86	1973	Blank(s)	Unknown	State DC not available or state DC available but no COD	Alive or dead of other cause	Dead (attributable to causes other than this cancer dx)	None	No radiation and/or cancer-directed surgery	32	Dead
77	1973	Blank(s)	Poorly differentiated; Grade III	Other Cause of Death	Alive or dead of other cause	Dead (attributable to causes other than this cancer dx)	None	No radiation and/or cancer-directed surgery	144	Dead
72	1973	Blank(s)	Unknown	Cerebrovascular Diseases	Alive or dead of other cause	Dead (attributable to causes other than this cancer dx)	None	No radiation and/or cancer-directed surgery	167	Dead
63	1973	Blank(s)	Unknown	Prostate	Dead (attributable to this cancer dx)	Alive or dead due to cancer	None	No radiation and/or cancer-directed surgery	7	Dead
84	1973	Blank(s)	Unknown	Prostate	Dead (attributable to this cancer dx)	Alive or dead due to cancer	Unknown	No radiation and/or cancer-directed surgery	Unknown	Dead
66	1973	Blank(s)	Well differentiated; Grade I	Diseases of Heart	Alive or dead of other cause	Dead (attributable to causes other than this cancer dx)	Beam radiation	No radiation and/or cancer-directed surgery	120	Dead
59	1973	Blank(s)	Unknown	Prostate	Dead (attributable to this cancer dx)	Alive or dead due to cancer	None	No radiation and/or cancer-directed surgery	41	Dead
69	1973	Blank(s)	Unknown	In situ, benign or unknown behavior neoplasm	Alive or dead of other cause	Dead (attributable to causes other than this cancer dx)	None	No radiation and/or cancer-directed surgery	98	Dead
59	1973	Blank(s)	Well differentiated; Grade I	Diseases of Heart	Alive or dead of other cause	Dead (attributable to causes other than this cancer dx)	None	No radiation and/or cancer-directed surgery	144	Dead
73	1973	Blank(s)	Unknown	State DC not available or state DC available but no COD	Alive or dead of other cause	Dead (attributable to causes other than this cancer dx)	None	No radiation and/or cancer-directed surgery	284	Dead
69	1973	Blank(s)	Well differentiated; Grade I	Diseases of Heart	Alive or dead of other cause	Dead (attributable to causes other than this cancer dx)	None	No radiation and/or cancer-directed surgery	228	Dead
76	1973	Blank(s)	Unknown	Diseases of Heart	Alive or dead of other cause	Dead (attributable to causes other than this cancer dx)	None	No radiation and/or cancer-directed surgery	152	Dead
61	1973	Blank(s)	Well differentiated; Grade I	Prostate	Dead (attributable to this cancer dx)	Alive or dead due to cancer	None	No radiation and/or cancer-directed surgery	229	Dead
76	1973	Blank(s)	Poorly differentiated; Grade III	Prostate	Dead (attributable to this cancer dx)	Alive or dead due to cancer	None	No radiation and/or cancer-directed surgery	32	Dead
74	1973	Blank(s)	Undifferentiated; anaplastic; Grade IV	Diseases of Heart	Alive or dead of other cause	Dead (attributable to causes other than this cancer dx)	None	No radiation and/or cancer-directed surgery	57	Dead
75	1973	Blank(s)	Poorly differentiated; Grade III	Other Cause of Death	Alive or dead of other cause	Dead (attributable to causes other than this cancer dx)	None	No radiation and/or cancer-directed surgery	69	Dead
92	1973	Blank(s)	Unknown	Chronic Obstructive Pulmonary Disease and Allied Cond	Alive or dead of other cause	Dead (attributable to causes other than this cancer dx)	None	No radiation and/or cancer-directed surgery	45	Dead
52	1973	Blank(s)	Unknown	Other Diseases of Arteries, Arterioles, Capillaries	Alive or dead of other cause	Dead (attributable to causes other than this cancer dx)	None	No radiation and/or cancer-directed surgery	Unknown	Dead
82	1973	Blank(s)	Unknown	Chronic Liver Disease and Cirrhosis	Alive or dead of other cause	Dead (attributable to causes other than this cancer dx)	None	No radiation and/or cancer-directed surgery	15	Dead
72	1973	Blank(s)	Undifferentiated; anaplastic; Grade IV	Prostate	N/A not first tumor	N/A not first tumor	Beam radiation	Radiation after surgery	66	Dead
89	1973	Blank(s)	Unknown	Prostate	Dead (attributable to this cancer dx)	Alive or dead due to cancer	None	No radiation and/or cancer-directed surgery	49	Dead
69	1973	Blank(s)	Well differentiated; Grade I	Diseases of Heart	Alive or dead of other cause	Dead (attributable to causes other than this cancer dx)	None	No radiation and/or cancer-directed surgery	133	Dead
58	1973	Blank(s)	Unknown	Prostate	Dead (attributable to this cancer dx)	Alive or dead due to cancer	None	No radiation and/or cancer-directed surgery	101	Dead
64	1973	Blank(s)	Unknown	Cerebrovascular Diseases	Alive or dead of other cause	Dead (attributable to causes other than this cancer dx)	None	No radiation and/or cancer-directed surgery	173	Dead
57	1973	Blank(s)	Well differentiated; Grade I	Non-Hodgkin Lymphoma	Alive or dead of other cause	Dead (attributable to causes other than this cancer dx)	None	No radiation and/or cancer-directed surgery	197	Dead
75	1973	Blank(s)	Unknown	Accidents and Adverse Effects	Alive or dead of other cause	Dead (attributable to causes other than this cancer dx)	None	No radiation and/or cancer-directed surgery	21	Dead
70	1973	Blank(s)	Unknown	Lung and Bronchus	N/A not first tumor	N/A not first tumor	None	No radiation and/or cancer-directed surgery	Unknown	Dead
72	1973	Blank(s)	Moderately differentiated; Grade II	Cerebrovascular Diseases	Alive or dead of other cause	Dead (attributable to causes other than this cancer dx)	None	No radiation and/or cancer-directed surgery	102	Dead
67	1973	Blank(s)	Unknown	Cerebrovascular Diseases	Alive or dead of other cause	Dead (attributable to causes other than this cancer dx)	None	No radiation and/or cancer-directed surgery	115	Dead
84	1973	Blank(s)	Unknown	Diseases of Heart	Alive or dead of other cause	Dead (attributable to causes other than this cancer dx)	None	No radiation and/or cancer-directed surgery	57	Dead
69	1973	Blank(s)	Unknown	Diseases of Heart	Alive or dead of other cause	Dead (attributable to causes other than this cancer dx)	None	No radiation and/or cancer-directed surgery	Unknown	Dead
84	1973	Blank(s)	Well differentiated; Grade I	Urinary Bladder	N/A not first tumor	N/A not first tumor	None	No radiation and/or cancer-directed surgery	6	Dead
74	1973	Blank(s)	Unknown	Lung and Bronchus	Alive or dead of other cause	Dead (attributable to causes other than this cancer dx)	None	No radiation and/or cancer-directed surgery	20	Dead
63	1973	Blank(s)	Well differentiated; Grade I	Cerebrovascular Diseases	Alive or dead of other cause	Dead (attributable to causes other than this cancer dx)	None	No radiation and/or cancer-directed surgery	62	Dead
55	1973	Blank(s)	Unknown	Pneumonia and Influenza	Alive or dead of other cause	Dead (attributable to causes other than this cancer dx)	None	No radiation and/or cancer-directed surgery	164	Dead
77	1973	Blank(s)	Unknown	Prostate	Dead (attributable to this cancer dx)	Alive or dead due to cancer	None	No radiation and/or cancer-directed surgery	18	Dead
65	1973	Blank(s)	Poorly differentiated; Grade III	Prostate	Dead (attributable to this cancer dx)	Alive or dead due to cancer	None	No radiation and/or cancer-directed surgery	62	Dead
58	1973	Blank(s)	Poorly differentiated; Grade III	Chronic Liver Disease and Cirrhosis	Alive or dead of other cause	Dead (attributable to causes other than this cancer dx)	Beam radiation	No radiation and/or cancer-directed surgery	72	Dead
56	1973	Blank(s)	Unknown	Prostate	Dead (attributable to this cancer dx)	Alive or dead due to cancer	None	No radiation and/or cancer-directed surgery	11	Dead
73	1973	Blank(s)	Unknown	Myeloma	N/A not first tumor	N/A not first tumor	None	No radiation and/or cancer-directed surgery	Unknown	Dead
60	1973	Blank(s)	Unknown	Prostate	Dead (attributable to this cancer dx)	Alive or dead due to cancer	None	No radiation and/or cancer-directed surgery	160	Dead
74	1973	Blank(s)	Unknown	Diseases of Heart	Alive or dead of other cause	Dead (attributable to causes other than this cancer dx)	None	No radiation and/or cancer-directed surgery	119	Dead
79	1973	Blank(s)	Unknown	Prostate	N/A not first tumor	N/A not first tumor	None	No radiation and/or cancer-directed surgery	50	Dead
87	1973	Blank(s)	Unknown	Prostate	Dead (attributable to this cancer dx)	Alive or dead due to cancer	None	No radiation and/or cancer-directed surgery	13	Dead
80	1973	Blank(s)	Unknown	Rectum and Rectosigmoid Junction	Alive or dead of other cause	Dead (attributable to causes other than this cancer dx)	None	No radiation and/or cancer-directed surgery	80	Dead
78	1973	Blank(s)	Unknown	Suicide and Self-Inflicted Injury	Alive or dead of other cause	Dead (attributable to causes other than this cancer dx)	None	No radiation and/or cancer-directed surgery	40	Dead
75	1973	Blank(s)	Well differentiated; Grade I	Colon excluding Rectum	N/A not first tumor	N/A not first tumor	None	No radiation and/or cancer-directed surgery	Unknown	Dead
87	1973	Blank(s)	Poorly differentiated; Grade III	Nephritis, Nephrotic Syndrome and Nephrosis	N/A not first tumor	N/A not first tumor	None	No radiation and/or cancer-directed surgery	48	Dead
63	1973	Blank(s)	Unknown	Diseases of Heart	Alive or dead of other cause	Dead (attributable to causes other than this cancer dx)	None	No radiation and/or cancer-directed surgery	Unknown	Dead
69	1973	Blank(s)	Unknown	Prostate	Dead (attributable to this cancer dx)	Alive or dead due to cancer	None	No radiation and/or cancer-directed surgery	42	Dead
66	1973	Blank(s)	Well differentiated; Grade I	Cerebrovascular Diseases	Alive or dead of other cause	Dead (attributable to causes other than this cancer dx)	None	No radiation and/or cancer-directed surgery	167	Dead
75	1973	Blank(s)	Unknown	Diseases of Heart	Alive or dead of other cause	Dead (attributable to causes other than this cancer dx)	None	No radiation and/or cancer-directed surgery	75	Dead
71	1973	Blank(s)	Well differentiated; Grade I	Diseases of Heart	Alive or dead of other cause	Dead (attributable to causes other than this cancer dx)	None	No radiation and/or cancer-directed surgery	26	Dead
63	1973	Blank(s)	Unknown	Diseases of Heart	Alive or dead of other cause	Dead (attributable to causes other than this cancer dx)	None	No radiation and/or cancer-directed surgery	67	Dead
70	1973	Blank(s)	Unknown	Prostate	N/A not first tumor	N/A not first tumor	None	No radiation and/or cancer-directed surgery	26	Dead
74	1973	Blank(s)	Unknown	Prostate	Dead (attributable to this cancer dx)	Alive or dead due to cancer	None	No radiation and/or cancer-directed surgery	24	Dead
83	1973	Blank(s)	Unknown	Diseases of Heart	Alive or dead of other cause	Dead (attributable to causes other than this cancer dx)	None	No radiation and/or cancer-directed surgery	72	Dead
74	1973	Blank(s)	Unknown	Prostate	Dead (attributable to this cancer dx)	Alive or dead due to cancer	None	No radiation and/or cancer-directed surgery	9	Dead
73	1973	Blank(s)	Unknown	Hypertension without Heart Disease	Alive or dead of other cause	Dead (attributable to causes other than this cancer dx)	None	No radiation and/or cancer-directed surgery	132	Dead
75	1973	Blank(s)	Unknown	Prostate	Dead (attributable to this cancer dx)	Alive or dead due to cancer	None	No radiation and/or cancer-directed surgery	71	Dead
79	1973	Blank(s)	Unknown	Other Cause of Death	Alive or dead of other cause	Dead (attributable to causes other than this cancer dx)	None	No radiation and/or cancer-directed surgery	35	Dead
83	1973	Blank(s)	Unknown	Diseases of Heart	Alive or dead of other cause	Dead (attributable to causes other than this cancer dx)	None	No radiation and/or cancer-directed surgery	58	Dead
74	1973	Blank(s)	Unknown	Diseases of Heart	Alive or dead of other cause	Dead (attributable to causes other than this cancer dx)	None	No radiation and/or cancer-directed surgery	6	Dead
63	1973	Blank(s)	Poorly differentiated; Grade III	Prostate	Dead (attributable to this cancer dx)	Alive or dead due to cancer	None	No radiation and/or cancer-directed surgery	15	Dead
74	1973	Blank(s)	Unknown	Prostate	Dead (attributable to this cancer dx)	Alive or dead due to cancer	None	No radiation and/or cancer-directed surgery	32	Dead
61	1973	Blank(s)	Well differentiated; Grade I	Other Cause of Death	Alive or dead of other cause	Dead (attributable to causes other than this cancer dx)	None	No radiation and/or cancer-directed surgery	252	Dead
80	1973	Blank(s)	Well differentiated; Grade I	Prostate	Dead (attributable to this cancer dx)	Alive or dead due to cancer	None	No radiation and/or cancer-directed surgery	47	Dead
77	1973	Blank(s)	Well differentiated; Grade I	Accidents and Adverse Effects	Alive or dead of other cause	Dead (attributable to causes other than this cancer dx)	None	No radiation and/or cancer-directed surgery	5	Dead
82	1973	Blank(s)	Poorly differentiated; Grade III	Cerebrovascular Diseases	Alive or dead of other cause	Dead (attributable to causes other than this cancer dx)	None	No radiation and/or cancer-directed surgery	1	Dead
83	1973	Blank(s)	Well differentiated; Grade I	Diseases of Heart	Alive or dead of other cause	Dead (attributable to causes other than this cancer dx)	None	No radiation and/or cancer-directed surgery	35	Dead
82	1973	Blank(s)	Unknown	Cerebrovascular Diseases	Alive or dead of other cause	Dead (attributable to causes other than this cancer dx)	None	No radiation and/or cancer-directed surgery	88	Dead
66	1973	Blank(s)	Well differentiated; Grade I	Accidents and Adverse Effects	Alive or dead of other cause	Dead (attributable to causes other than this cancer dx)	None	No radiation and/or cancer-directed surgery	131	Dead
67	1973	Blank(s)	Undifferentiated; anaplastic; Grade IV	Prostate	Dead (attributable to this cancer dx)	Alive or dead due to cancer	None	No radiation and/or cancer-directed surgery	33	Dead
80	1973	Blank(s)	Undifferentiated; anaplastic; Grade IV	State DC not available or state DC available but no COD	Alive or dead of other cause	Dead (attributable to causes other than this cancer dx)	None	No radiation and/or cancer-directed surgery	2	Dead
72	1973	Blank(s)	Unknown	Diseases of Heart	Alive or dead of other cause	Dead (attributable to causes other than this cancer dx)	None	No radiation and/or cancer-directed surgery	65	Dead
63	1973	Blank(s)	Poorly differentiated; Grade III	Prostate	Dead (attributable to this cancer dx)	Alive or dead due to cancer	None	No radiation and/or cancer-directed surgery	77	Dead
65	1973	Blank(s)	Well differentiated; Grade I	Diseases of Heart	Alive or dead of other cause	Dead (attributable to causes other than this cancer dx)	None	No radiation and/or cancer-directed surgery	89	Dead
65	1973	Blank(s)	Unknown	Diseases of Heart	N/A not first tumor	N/A not first tumor	None	No radiation and/or cancer-directed surgery	Unknown	Dead
56	1973	Blank(s)	Unknown	Diseases of Heart	Alive or dead of other cause	Dead (attributable to causes other than this cancer dx)	None	No radiation and/or cancer-directed surgery	204	Dead
56	1973	Blank(s)	Unknown	Prostate	Dead (attributable to this cancer dx)	Alive or dead due to cancer	None	No radiation and/or cancer-directed surgery	20	Dead
69	1973	Blank(s)	Unknown	Other Cause of Death	Alive or dead of other cause	Dead (attributable to causes other than this cancer dx)	None	No radiation and/or cancer-directed surgery	259	Dead
69	1973	Blank(s)	Unknown	Prostate	N/A not first tumor	N/A not first tumor	None	No radiation and/or cancer-directed surgery	65	Dead
57	1973	Blank(s)	Unknown	Gallbladder	N/A not first tumor	N/A not first tumor	None	No radiation and/or cancer-directed surgery	Unknown	Dead
83	1973	Blank(s)	Unknown	Other Lymphocytic Leukemia	Dead (attributable to this cancer dx)	Alive or dead due to cancer	None	No radiation and/or cancer-directed surgery	0	Dead
81	1973	Blank(s)	Unknown	Prostate	Dead (attributable to this cancer dx)	Alive or dead due to cancer	None	No radiation and/or cancer-directed surgery	22	Dead
58	1973	Blank(s)	Unknown	Prostate	Dead (attributable to this cancer dx)	Alive or dead due to cancer	None	No radiation and/or cancer-directed surgery	70	Dead
64	1973	Blank(s)	Unknown	Prostate	Dead (attributable to this cancer dx)	Alive or dead due to cancer	None	No radiation and/or cancer-directed surgery	1	Dead
78	1973	Blank(s)	Poorly differentiated; Grade III	Prostate	Dead (attributable to this cancer dx)	Alive or dead due to cancer	None	No radiation and/or cancer-directed surgery	69	Dead
67	1973	Blank(s)	Poorly differentiated; Grade III	Miscellaneous Malignant Cancer	Dead (attributable to this cancer dx)	Alive or dead due to cancer	None	No radiation and/or cancer-directed surgery	51	Dead
63	1973	Blank(s)	Poorly differentiated; Grade III	Cerebrovascular Diseases	Alive or dead of other cause	Dead (attributable to causes other than this cancer dx)	None	No radiation and/or cancer-directed surgery	245	Dead
77	1973	Blank(s)	Unknown	Prostate	Dead (attributable to this cancer dx)	Alive or dead due to cancer	None	No radiation and/or cancer-directed surgery	41	Dead
66	1973	Blank(s)	Well differentiated; Grade I	Cerebrovascular Diseases	Alive or dead of other cause	Dead (attributable to causes other than this cancer dx)	None	No radiation and/or cancer-directed surgery	44	Dead
62	1973	Blank(s)	Well differentiated; Grade I	State DC not available or state DC available but no COD	Alive or dead of other cause	Dead (attributable to causes other than this cancer dx)	None	No radiation and/or cancer-directed surgery	11	Dead
87	1973	Blank(s)	Unknown	Prostate	Dead (attributable to this cancer dx)	Alive or dead due to cancer	None	No radiation and/or cancer-directed surgery	0	Dead
74	1973	Blank(s)	Unknown	Prostate	Dead (attributable to this cancer dx)	Alive or dead due to cancer	None	No radiation and/or cancer-directed surgery	13	Dead
70	1973	Blank(s)	Well differentiated; Grade I	Prostate	Dead (attributable to this cancer dx)	Alive or dead due to cancer	None	No radiation and/or cancer-directed surgery	68	Dead
78	1973	Blank(s)	Poorly differentiated; Grade III	Diseases of Heart	Alive or dead of other cause	Dead (attributable to causes other than this cancer dx)	Beam radiation	No radiation and/or cancer-directed surgery	105	Dead
69	1973	Blank(s)	Poorly differentiated; Grade III	Prostate	Dead (attributable to this cancer dx)	Alive or dead due to cancer	None	No radiation and/or cancer-directed surgery	22	Dead
51	1973	Blank(s)	Unknown	Prostate	Dead (attributable to this cancer dx)	Alive or dead due to cancer	Beam radiation	No radiation and/or cancer-directed surgery	78	Dead
79	1973	Blank(s)	Poorly differentiated; Grade III	Kidney and Renal Pelvis	N/A not first tumor	N/A not first tumor	None	No radiation and/or cancer-directed surgery	12	Dead
71	1973	Blank(s)	Well differentiated; Grade I	State DC not available or state DC available but no COD	Alive or dead of other cause	Dead (attributable to causes other than this cancer dx)	None	No radiation and/or cancer-directed surgery	78	Dead
83	1973	Blank(s)	Well differentiated; Grade I	Diseases of Heart	Alive or dead of other cause	Dead (attributable to causes other than this cancer dx)	None	No radiation and/or cancer-directed surgery	183	Dead
58	1973	Blank(s)	Unknown	Small Intestine	Dead (attributable to this cancer dx)	Alive or dead due to cancer	None	No radiation and/or cancer-directed surgery	75	Dead
74	1973	Blank(s)	Unknown	Diseases of Heart	Alive or dead of other cause	Dead (attributable to causes other than this cancer dx)	None	No radiation and/or cancer-directed surgery	Unknown	Dead
63	1973	Blank(s)	Unknown	Diseases of Heart	Alive or dead of other cause	Dead (attributable to causes other than this cancer dx)	None	No radiation and/or cancer-directed surgery	174	Dead
64	1973	Blank(s)	Unknown	Esophagus	N/A not first tumor	N/A not first tumor	None	No radiation and/or cancer-directed surgery	Unknown	Dead
85	1973	Blank(s)	Unknown	State DC not available or state DC available but no COD	Alive or dead of other cause	Dead (attributable to causes other than this cancer dx)	None	No radiation and/or cancer-directed surgery	11	Dead
60	1973	Blank(s)	Unknown	Cerebrovascular Diseases	Alive or dead of other cause	Dead (attributable to causes other than this cancer dx)	None	No radiation and/or cancer-directed surgery	246	Dead
70	1973	Blank(s)	Unknown	Other Diseases of Arteries, Arterioles, Capillaries	Alive or dead of other cause	Dead (attributable to causes other than this cancer dx)	None	No radiation and/or cancer-directed surgery	81	Dead
71	1973	Blank(s)	Moderately differentiated; Grade II	Prostate	Dead (attributable to this cancer dx)	Alive or dead due to cancer	None	No radiation and/or cancer-directed surgery	88	Dead
86	1973	Blank(s)	Unknown	Atherosclerosis	Alive or dead of other cause	Dead (attributable to causes other than this cancer dx)	None	No radiation and/or cancer-directed surgery	10	Dead
83	1973	Blank(s)	Unknown	Chronic Obstructive Pulmonary Disease and Allied Cond	Alive or dead of other cause	Dead (attributable to causes other than this cancer dx)	None	No radiation and/or cancer-directed surgery	23	Dead
59	1973	Blank(s)	Unknown	Diseases of Heart	Alive or dead of other cause	Dead (attributable to causes other than this cancer dx)	None	No radiation and/or cancer-directed surgery	186	Dead
63	1973	Blank(s)	Unknown	Esophagus	Alive or dead of other cause	Dead (attributable to causes other than this cancer dx)	None	No radiation and/or cancer-directed surgery	12	Dead
57	1973	Blank(s)	Unknown	Prostate	Dead (attributable to this cancer dx)	Alive or dead due to cancer	Beam radiation	Radiation after surgery	120	Dead
84	1973	Blank(s)	Unknown	Pneumonia and Influenza	Alive or dead of other cause	Dead (attributable to causes other than this cancer dx)	None	No radiation and/or cancer-directed surgery	190	Dead
70	1973	Blank(s)	Well differentiated; Grade I	Brain and Other Nervous System	Alive or dead of other cause	Dead (attributable to causes other than this cancer dx)	None	No radiation and/or cancer-directed surgery	133	Dead
89	1973	Blank(s)	Poorly differentiated; Grade III	Prostate	Dead (attributable to this cancer dx)	Alive or dead due to cancer	None	No radiation and/or cancer-directed surgery	71	Dead
81	1973	Blank(s)	Unknown	Diseases of Heart	Alive or dead of other cause	Dead (attributable to causes other than this cancer dx)	None	No radiation and/or cancer-directed surgery	125	Dead
63	1973	Blank(s)	Well differentiated; Grade I	State DC not available or state DC available but no COD	Alive or dead of other cause	Dead (attributable to causes other than this cancer dx)	None	No radiation and/or cancer-directed surgery	201	Dead
79	1973	Blank(s)	Well differentiated; Grade I	Diseases of Heart	Alive or dead of other cause	Dead (attributable to causes other than this cancer dx)	None	No radiation and/or cancer-directed surgery	36	Dead
67	1973	Blank(s)	Unknown	Prostate	Dead (attributable to this cancer dx)	Alive or dead due to cancer	None	No radiation and/or cancer-directed surgery	176	Dead
73	1973	Blank(s)	Well differentiated; Grade I	Prostate	Dead (attributable to this cancer dx)	Alive or dead due to cancer	None	No radiation and/or cancer-directed surgery	49	Dead
62	1973	Blank(s)	Unknown	Prostate	Dead (attributable to this cancer dx)	Alive or dead due to cancer	Beam radiation	No radiation and/or cancer-directed surgery	10	Dead
84	1973	Blank(s)	Poorly differentiated; Grade III	Colon excluding Rectum	Alive or dead of other cause	Dead (attributable to causes other than this cancer dx)	None	No radiation and/or cancer-directed surgery	41	Dead
84	1973	Blank(s)	Well differentiated; Grade I	State DC not available or state DC available but no COD	Alive or dead of other cause	Dead (attributable to causes other than this cancer dx)	None	No radiation and/or cancer-directed surgery	22	Dead
64	1973	Blank(s)	Well differentiated; Grade I	Prostate	Dead (attributable to this cancer dx)	Alive or dead due to cancer	None	No radiation and/or cancer-directed surgery	47	Dead
64	1973	Blank(s)	Unknown	Lung and Bronchus	Alive or dead of other cause	Dead (attributable to causes other than this cancer dx)	None	No radiation and/or cancer-directed surgery	24	Dead
72	1973	Blank(s)	Unknown	Diseases of Heart	Alive or dead of other cause	Dead (attributable to causes other than this cancer dx)	Beam radiation	Radiation after surgery	159	Dead
84	1973	Blank(s)	Well differentiated; Grade I	Rectum and Rectosigmoid Junction	N/A not first tumor	N/A not first tumor	None	No radiation and/or cancer-directed surgery	Unknown	Dead
76	1973	Blank(s)	Unknown	State DC not available or state DC available but no COD	Alive or dead of other cause	Dead (attributable to causes other than this cancer dx)	None	No radiation and/or cancer-directed surgery	8	Dead
68	1973	Blank(s)	Well differentiated; Grade I	Diseases of Heart	Alive or dead of other cause	Dead (attributable to causes other than this cancer dx)	Beam radiation	Radiation after surgery	123	Dead
79	1973	Blank(s)	Unknown	Accidents and Adverse Effects	Alive or dead of other cause	Dead (attributable to causes other than this cancer dx)	None	No radiation and/or cancer-directed surgery	12	Dead
47	1973	Blank(s)	Well differentiated; Grade I	Diseases of Heart	Alive or dead of other cause	Dead (attributable to causes other than this cancer dx)	None	No radiation and/or cancer-directed surgery	106	Dead
68	1973	Blank(s)	Moderately differentiated; Grade II	Cerebrovascular Diseases	Alive or dead of other cause	Dead (attributable to causes other than this cancer dx)	None	No radiation and/or cancer-directed surgery	148	Dead
70	1973	Blank(s)	Unknown	Prostate	Dead (attributable to this cancer dx)	Alive or dead due to cancer	None	No radiation and/or cancer-directed surgery	20	Dead
83	1973	Blank(s)	Unknown	Diseases of Heart	Alive or dead of other cause	Dead (attributable to causes other than this cancer dx)	None	No radiation and/or cancer-directed surgery	0	Dead
74	1973	Blank(s)	Unknown	Urinary Bladder	N/A not first tumor	N/A not first tumor	None	No radiation and/or cancer-directed surgery	89	Dead
68	1973	Blank(s)	Unknown	State DC not available or state DC available but no COD	Alive or dead of other cause	Dead (attributable to causes other than this cancer dx)	None	No radiation and/or cancer-directed surgery	50	Dead
62	1973	Blank(s)	Well differentiated; Grade I	Lung and Bronchus	Alive or dead of other cause	Dead (attributable to causes other than this cancer dx)	Beam radiation	Radiation after surgery	137	Dead
63	1973	Blank(s)	Poorly differentiated; Grade III	Prostate	Dead (attributable to this cancer dx)	Alive or dead due to cancer	None	No radiation and/or cancer-directed surgery	30	Dead
79	1973	Blank(s)	Well differentiated; Grade I	Other Cause of Death	Dead (attributable to this cancer dx)	Alive or dead due to cancer	None	No radiation and/or cancer-directed surgery	0	Dead
76	1973	Blank(s)	Unknown	Nephritis, Nephrotic Syndrome and Nephrosis	Alive or dead of other cause	Dead (attributable to causes other than this cancer dx)	Beam radiation	No radiation and/or cancer-directed surgery	108	Dead
89	1973	Blank(s)	Well differentiated; Grade I	Diseases of Heart	Alive or dead of other cause	Dead (attributable to causes other than this cancer dx)	None	No radiation and/or cancer-directed surgery	31	Dead
72	1973	Blank(s)	Well differentiated; Grade I	Cerebrovascular Diseases	Alive or dead of other cause	Dead (attributable to causes other than this cancer dx)	None	No radiation and/or cancer-directed surgery	142	Dead
60	1973	Blank(s)	Well differentiated; Grade I	State DC not available or state DC available but no COD	Alive or dead of other cause	Dead (attributable to causes other than this cancer dx)	Beam radiation	Radiation after surgery	170	Dead
87	1973	Blank(s)	Undifferentiated; anaplastic; Grade IV	Prostate	Dead (attributable to this cancer dx)	Alive or dead due to cancer	None	No radiation and/or cancer-directed surgery	15	Dead
77	1973	Blank(s)	Well differentiated; Grade I	Diseases of Heart	Alive or dead of other cause	Dead (attributable to causes other than this cancer dx)	None	No radiation and/or cancer-directed surgery	40	Dead
86	1973	Blank(s)	Unknown	Other Diseases of Arteries, Arterioles, Capillaries	Alive or dead of other cause	Dead (attributable to causes other than this cancer dx)	None	No radiation and/or cancer-directed surgery	10	Dead
56	1973	Blank(s)	Poorly differentiated; Grade III	Prostate	Dead (attributable to this cancer dx)	Alive or dead due to cancer	None	No radiation and/or cancer-directed surgery	15	Dead
77	1973	Blank(s)	Unknown	Diseases of Heart	Alive or dead of other cause	Dead (attributable to causes other than this cancer dx)	None	No radiation and/or cancer-directed surgery	180	Dead
74	1973	Blank(s)	Unknown	Cerebrovascular Diseases	Alive or dead of other cause	Dead (attributable to causes other than this cancer dx)	None	No radiation and/or cancer-directed surgery	150	Dead
74	1973	Blank(s)	Unknown	Cerebrovascular Diseases	Alive or dead of other cause	Dead (attributable to causes other than this cancer dx)	None	No radiation and/or cancer-directed surgery	15	Dead
89	1973	Blank(s)	Unknown	Diabetes Mellitus	Alive or dead of other cause	Dead (attributable to causes other than this cancer dx)	None	No radiation and/or cancer-directed surgery	0	Dead
84	1973	Blank(s)	Poorly differentiated; Grade III	Diseases of Heart	Alive or dead of other cause	Dead (attributable to causes other than this cancer dx)	None	No radiation and/or cancer-directed surgery	121	Dead
79	1973	Blank(s)	Poorly differentiated; Grade III	Prostate	Dead (attributable to this cancer dx)	Alive or dead due to cancer	None	No radiation and/or cancer-directed surgery	35	Dead
81	1973	Blank(s)	Unknown	Diseases of Heart	Alive or dead of other cause	Dead (attributable to causes other than this cancer dx)	None	No radiation and/or cancer-directed surgery	125	Dead
67	1973	Blank(s)	Undifferentiated; anaplastic; Grade IV	Prostate	Dead (attributable to this cancer dx)	Alive or dead due to cancer	None	No radiation and/or cancer-directed surgery	6	Dead
63	1973	Blank(s)	Unknown	Prostate	Dead (attributable to this cancer dx)	Alive or dead due to cancer	Beam radiation	Radiation after surgery	84	Dead
76	1973	Blank(s)	Unknown	Urinary Bladder	Alive or dead of other cause	Dead (attributable to causes other than this cancer dx)	None	No radiation and/or cancer-directed surgery	119	Dead
78	1973	Blank(s)	Poorly differentiated; Grade III	Prostate	Dead (attributable to this cancer dx)	Alive or dead due to cancer	None	No radiation and/or cancer-directed surgery	35	Dead
87	1973	Blank(s)	Poorly differentiated; Grade III	Chronic Obstructive Pulmonary Disease and Allied Cond	Alive or dead of other cause	Dead (attributable to causes other than this cancer dx)	None	No radiation and/or cancer-directed surgery	101	Dead
76	1973	Blank(s)	Poorly differentiated; Grade III	Diseases of Heart	Alive or dead of other cause	Dead (attributable to causes other than this cancer dx)	None	No radiation and/or cancer-directed surgery	22	Dead
66	1973	Blank(s)	Unknown	Prostate	Dead (attributable to this cancer dx)	Alive or dead due to cancer	None	No radiation and/or cancer-directed surgery	77	Dead
71	1973	Blank(s)	Poorly differentiated; Grade III	Prostate	Dead (attributable to this cancer dx)	Alive or dead due to cancer	None	No radiation and/or cancer-directed surgery	51	Dead
81	1973	Blank(s)	Moderately differentiated; Grade II	Other Cause of Death	N/A not first tumor	N/A not first tumor	None	No radiation and/or cancer-directed surgery	15	Dead
76	1973	Blank(s)	Unknown	Accidents and Adverse Effects	Alive or dead of other cause	Dead (attributable to causes other than this cancer dx)	None	No radiation and/or cancer-directed surgery	0	Dead
79	1973	Blank(s)	Unknown	Prostate	Dead (attributable to this cancer dx)	Alive or dead due to cancer	None	No radiation and/or cancer-directed surgery	53	Dead
67	1973	Blank(s)	Undifferentiated; anaplastic; Grade IV	Prostate	Dead (attributable to this cancer dx)	Alive or dead due to cancer	None	No radiation and/or cancer-directed surgery	49	Dead
61	1973	Blank(s)	Unknown	Other Cause of Death	Dead (attributable to this cancer dx)	Alive or dead due to cancer	None	No radiation and/or cancer-directed surgery	47	Dead
63	1973	Blank(s)	Unknown	Prostate	Dead (attributable to this cancer dx)	Alive or dead due to cancer	None	No radiation and/or cancer-directed surgery	33	Dead
84	1973	Blank(s)	Unknown	Prostate	Dead (attributable to this cancer dx)	Alive or dead due to cancer	None	No radiation and/or cancer-directed surgery	29	Dead
66	1973	Blank(s)	Unknown	Prostate	Dead (attributable to this cancer dx)	Alive or dead due to cancer	None	No radiation and/or cancer-directed surgery	51	Dead
58	1973	Blank(s)	Well differentiated; Grade I	Prostate	Dead (attributable to this cancer dx)	Alive or dead due to cancer	Beam radiation	No radiation and/or cancer-directed surgery	133	Dead
80	1973	Blank(s)	Poorly differentiated; Grade III	Prostate	Dead (attributable to this cancer dx)	Alive or dead due to cancer	None	No radiation and/or cancer-directed surgery	14	Dead
77	1973	Blank(s)	Unknown	Prostate	N/A not first tumor	N/A not first tumor	Beam radiation	No radiation and/or cancer-directed surgery	3	Dead
82	1973	Blank(s)	Unknown	Diseases of Heart	Alive or dead of other cause	Dead (attributable to causes other than this cancer dx)	None	No radiation and/or cancer-directed surgery	28	Dead
66	1973	Blank(s)	Poorly differentiated; Grade III	Lung and Bronchus	Alive or dead of other cause	Dead (attributable to causes other than this cancer dx)	None	No radiation and/or cancer-directed surgery	88	Dead
75	1973	Blank(s)	Well differentiated; Grade I	Diseases of Heart	Alive or dead of other cause	Dead (attributable to causes other than this cancer dx)	None	No radiation and/or cancer-directed surgery	139	Dead
66	1973	Blank(s)	Undifferentiated; anaplastic; Grade IV	Prostate	Dead (attributable to this cancer dx)	Alive or dead due to cancer	None	No radiation and/or cancer-directed surgery	0	Dead
74	1973	Blank(s)	Unknown	Diseases of Heart	Alive or dead of other cause	Dead (attributable to causes other than this cancer dx)	None	No radiation and/or cancer-directed surgery	16	Dead
71	1973	Blank(s)	Well differentiated; Grade I	Diseases of Heart	Alive or dead of other cause	Dead (attributable to causes other than this cancer dx)	None	No radiation and/or cancer-directed surgery	71	Dead
76	1973	Blank(s)	Undifferentiated; anaplastic; Grade IV	Prostate	Dead (attributable to this cancer dx)	Alive or dead due to cancer	None	No radiation and/or cancer-directed surgery	6	Dead
81	1973	Blank(s)	Poorly differentiated; Grade III	Prostate	Dead (attributable to this cancer dx)	Alive or dead due to cancer	None	No radiation and/or cancer-directed surgery	19	Dead
76	1973	Blank(s)	Well differentiated; Grade I	Diseases of Heart	Alive or dead of other cause	Dead (attributable to causes other than this cancer dx)	None	No radiation and/or cancer-directed surgery	269	Dead
68	1973	Blank(s)	Unknown	Stomach and Duodenal Ulcers	Alive or dead of other cause	Dead (attributable to causes other than this cancer dx)	None	No radiation and/or cancer-directed surgery	12	Dead
83	1973	Blank(s)	Unknown	Prostate	Dead (attributable to this cancer dx)	Alive or dead due to cancer	None	No radiation and/or cancer-directed surgery	53	Dead
63	1973	Blank(s)	Moderately differentiated; Grade II	Prostate	Dead (attributable to this cancer dx)	Alive or dead due to cancer	None	No radiation and/or cancer-directed surgery	114	Dead
67	1973	Blank(s)	Well differentiated; Grade I	Diseases of Heart	Alive or dead of other cause	Dead (attributable to causes other than this cancer dx)	None	No radiation and/or cancer-directed surgery	93	Dead
69	1973	Blank(s)	Unknown	Prostate	Dead (attributable to this cancer dx)	Alive or dead due to cancer	None	No radiation and/or cancer-directed surgery	17	Dead
71	1973	Blank(s)	Poorly differentiated; Grade III	Prostate	Dead (attributable to this cancer dx)	Alive or dead due to cancer	None	No radiation and/or cancer-directed surgery	119	Dead
57	1973	Blank(s)	Unknown	State DC not available or state DC available but no COD	Alive or dead of other cause	Dead (attributable to causes other than this cancer dx)	None	No radiation and/or cancer-directed surgery	233	Dead
78	1973	Blank(s)	Poorly differentiated; Grade III	Prostate	Dead (attributable to this cancer dx)	Alive or dead due to cancer	None	No radiation and/or cancer-directed surgery	106	Dead
55	1973	Blank(s)	Poorly differentiated; Grade III	State DC not available or state DC available but no COD	Alive or dead of other cause	Dead (attributable to causes other than this cancer dx)	None	No radiation and/or cancer-directed surgery	34	Dead
70	1973	Blank(s)	Well differentiated; Grade I	Chronic Obstructive Pulmonary Disease and Allied Cond	Alive or dead of other cause	Dead (attributable to causes other than this cancer dx)	None	No radiation and/or cancer-directed surgery	48	Dead
77	1973	Blank(s)	Well differentiated; Grade I	Other Cause of Death	Alive or dead of other cause	Dead (attributable to causes other than this cancer dx)	None	No radiation and/or cancer-directed surgery	90	Dead
76	1973	Blank(s)	Well differentiated; Grade I	Diseases of Heart	Alive or dead of other cause	Dead (attributable to causes other than this cancer dx)	None	No radiation and/or cancer-directed surgery	72	Dead
70	1973	Blank(s)	Poorly differentiated; Grade III	Prostate	Dead (attributable to this cancer dx)	Alive or dead due to cancer	None	No radiation and/or cancer-directed surgery	65	Dead
77	1973	Blank(s)	Unknown	Diseases of Heart	Alive or dead of other cause	Dead (attributable to causes other than this cancer dx)	None	No radiation and/or cancer-directed surgery	21	Dead
82	1973	Blank(s)	Unknown	Prostate	Dead (attributable to this cancer dx)	Alive or dead due to cancer	None	No radiation and/or cancer-directed surgery	0	Dead
83	1973	Blank(s)	Unknown	Atherosclerosis	Alive or dead of other cause	Dead (attributable to causes other than this cancer dx)	None	No radiation and/or cancer-directed surgery	9	Dead
67	1973	Blank(s)	Moderately differentiated; Grade II	State DC not available or state DC available but no COD	Alive or dead of other cause	Dead (attributable to causes other than this cancer dx)	Beam radiation	No radiation and/or cancer-directed surgery	61	Dead
83	1973	Blank(s)	Unknown	Prostate	Dead (attributable to this cancer dx)	Alive or dead due to cancer	None	No radiation and/or cancer-directed surgery	6	Dead
62	1973	Blank(s)	Unknown	Liver	Dead (attributable to this cancer dx)	Alive or dead due to cancer	Beam radiation	No radiation and/or cancer-directed surgery	238	Dead
64	1973	Blank(s)	Poorly differentiated; Grade III	Prostate	Dead (attributable to this cancer dx)	Alive or dead due to cancer	None	No radiation and/or cancer-directed surgery	60	Dead
63	1973	Blank(s)	Well differentiated; Grade I	Diseases of Heart	Alive or dead of other cause	Dead (attributable to causes other than this cancer dx)	Beam radiation	No radiation and/or cancer-directed surgery	96	Dead
65	1973	Blank(s)	Unknown	Prostate	Dead (attributable to this cancer dx)	Alive or dead due to cancer	Beam radiation	No radiation and/or cancer-directed surgery	197	Dead
67	1973	Blank(s)	Unknown	Prostate	Dead (attributable to this cancer dx)	Alive or dead due to cancer	Beam radiation	No radiation and/or cancer-directed surgery	55	Dead
74	1973	Blank(s)	Unknown	Prostate	Dead (attributable to this cancer dx)	Alive or dead due to cancer	Beam radiation	No radiation and/or cancer-directed surgery	139	Dead
56	1973	Blank(s)	Well differentiated; Grade I	Prostate	Dead (attributable to this cancer dx)	Alive or dead due to cancer	Beam radiation	Radiation after surgery	150	Dead
61	1973	Blank(s)	Poorly differentiated; Grade III	Chronic Obstructive Pulmonary Disease and Allied Cond	Alive or dead of other cause	Dead (attributable to causes other than this cancer dx)	None	No radiation and/or cancer-directed surgery	243	Dead
70	1973	Blank(s)	Poorly differentiated; Grade III	Chronic Liver Disease and Cirrhosis	Alive or dead of other cause	Dead (attributable to causes other than this cancer dx)	None	No radiation and/or cancer-directed surgery	92	Dead
71	1973	Blank(s)	Moderately differentiated; Grade II	Diseases of Heart	Alive or dead of other cause	Dead (attributable to causes other than this cancer dx)	None	No radiation and/or cancer-directed surgery	97	Dead
75	1973	Blank(s)	Unknown	Diseases of Heart	Alive or dead of other cause	Dead (attributable to causes other than this cancer dx)	None	No radiation and/or cancer-directed surgery	58	Dead
80	1973	Blank(s)	Well differentiated; Grade I	Other Cause of Death	Alive or dead of other cause	Dead (attributable to causes other than this cancer dx)	None	No radiation and/or cancer-directed surgery	61	Dead
64	1973	Blank(s)	Moderately differentiated; Grade II	Miscellaneous Malignant Cancer	Dead (attributable to this cancer dx)	Alive or dead due to cancer	Beam radiation	Radiation after surgery	97	Dead
89	1973	Blank(s)	Unknown	Diseases of Heart	Alive or dead of other cause	Dead (attributable to causes other than this cancer dx)	None	No radiation and/or cancer-directed surgery	14	Dead
63	1973	Blank(s)	Unknown	Diseases of Heart	Alive or dead of other cause	Dead (attributable to causes other than this cancer dx)	Beam radiation	Radiation after surgery	145	Dead
69	1973	Blank(s)	Unknown	Other Cause of Death	Alive or dead of other cause	Dead (attributable to causes other than this cancer dx)	Beam radiation	No radiation and/or cancer-directed surgery	125	Dead
77	1973	Blank(s)	Unknown	Lung and Bronchus	Alive or dead of other cause	Dead (attributable to causes other than this cancer dx)	None	No radiation and/or cancer-directed surgery	57	Dead
53	1973	Blank(s)	Well differentiated; Grade I	Prostate	Dead (attributable to this cancer dx)	Alive or dead due to cancer	None	No radiation and/or cancer-directed surgery	26	Dead
70	1973	Blank(s)	Unknown	Diseases of Heart	Alive or dead of other cause	Dead (attributable to causes other than this cancer dx)	None	No radiation and/or cancer-directed surgery	149	Dead
71	1973	Blank(s)	Unknown	Prostate	Dead (attributable to this cancer dx)	Alive or dead due to cancer	None	No radiation and/or cancer-directed surgery	94	Dead
53	1973	Blank(s)	Unknown	Lung and Bronchus	Alive or dead of other cause	Dead (attributable to causes other than this cancer dx)	None	No radiation and/or cancer-directed surgery	226	Dead
70	1973	Blank(s)	Unknown	Cerebrovascular Diseases	Alive or dead of other cause	Dead (attributable to causes other than this cancer dx)	None	No radiation and/or cancer-directed surgery	54	Dead
77	1973	Blank(s)	Well differentiated; Grade I	Septicemia	Alive or dead of other cause	Dead (attributable to causes other than this cancer dx)	None	No radiation and/or cancer-directed surgery	63	Dead
75	1973	Blank(s)	Unknown	Diseases of Heart	Alive or dead of other cause	Dead (attributable to causes other than this cancer dx)	None	No radiation and/or cancer-directed surgery	38	Dead
69	1973	Blank(s)	Unknown	Prostate	Dead (attributable to this cancer dx)	Alive or dead due to cancer	Beam radiation	Radiation after surgery	29	Dead
64	1973	Blank(s)	Well differentiated; Grade I	Cerebrovascular Diseases	Alive or dead of other cause	Dead (attributable to causes other than this cancer dx)	Beam radiation	Radiation after surgery	340	Dead
68	1973	Blank(s)	Unknown	Accidents and Adverse Effects	N/A not first tumor	N/A not first tumor	None	No radiation and/or cancer-directed surgery	Unknown	Dead
67	1973	Blank(s)	Unknown	Prostate	Dead (attributable to this cancer dx)	Alive or dead due to cancer	None	No radiation and/or cancer-directed surgery	29	Dead
86	1973	Blank(s)	Unknown	Prostate	Dead (attributable to this cancer dx)	Alive or dead due to cancer	None	No radiation and/or cancer-directed surgery	14	Dead
63	1973	Blank(s)	Unknown	State DC not available or state DC available but no COD	Alive or dead of other cause	Dead (attributable to causes other than this cancer dx)	Beam radiation	No radiation and/or cancer-directed surgery	77	Dead
61	1973	Blank(s)	Undifferentiated; anaplastic; Grade IV	Prostate	Dead (attributable to this cancer dx)	Alive or dead due to cancer	None	No radiation and/or cancer-directed surgery	15	Dead
54	1973	Blank(s)	Unknown	Chronic Liver Disease and Cirrhosis	N/A not first tumor	N/A not first tumor	None	No radiation and/or cancer-directed surgery	Unknown	Dead
86	1973	Blank(s)	Poorly differentiated; Grade III	Cerebrovascular Diseases	Alive or dead of other cause	Dead (attributable to causes other than this cancer dx)	None	No radiation and/or cancer-directed surgery	11	Dead
76	1973	Blank(s)	Poorly differentiated; Grade III	Diseases of Heart	Alive or dead of other cause	Dead (attributable to causes other than this cancer dx)	None	No radiation and/or cancer-directed surgery	9	Dead
78	1973	Blank(s)	Well differentiated; Grade I	Diseases of Heart	Alive or dead of other cause	Dead (attributable to causes other than this cancer dx)	None	No radiation and/or cancer-directed surgery	15	Dead
89	1973	Blank(s)	Well differentiated; Grade I	Diseases of Heart	Alive or dead of other cause	Dead (attributable to causes other than this cancer dx)	None	No radiation and/or cancer-directed surgery	52	Dead
74	1973	Blank(s)	Well differentiated; Grade I	Other Cause of Death	Alive or dead of other cause	Dead (attributable to causes other than this cancer dx)	None	No radiation and/or cancer-directed surgery	15	Dead
75	1973	Blank(s)	Unknown	Miscellaneous Malignant Cancer	Dead (attributable to this cancer dx)	Alive or dead due to cancer	Beam radiation	No radiation and/or cancer-directed surgery	21	Dead
68	1973	Blank(s)	Well differentiated; Grade I	Diseases of Heart	Alive or dead of other cause	Dead (attributable to causes other than this cancer dx)	None	No radiation and/or cancer-directed surgery	127	Dead
74	1973	Blank(s)	Well differentiated; Grade I	Atherosclerosis	Alive or dead of other cause	Dead (attributable to causes other than this cancer dx)	None	No radiation and/or cancer-directed surgery	39	Dead
70	1973	Blank(s)	Unknown	Other Cause of Death	Alive or dead of other cause	Dead (attributable to causes other than this cancer dx)	None	No radiation and/or cancer-directed surgery	49	Dead
86	1973	Blank(s)	Well differentiated; Grade I	Diseases of Heart	Alive or dead of other cause	Dead (attributable to causes other than this cancer dx)	None	No radiation and/or cancer-directed surgery	70	Dead
78	1973	Blank(s)	Well differentiated; Grade I	Chronic Obstructive Pulmonary Disease and Allied Cond	Alive or dead of other cause	Dead (attributable to causes other than this cancer dx)	None	No radiation and/or cancer-directed surgery	4	Dead
66	1973	Blank(s)	Well differentiated; Grade I	Other Cause of Death	Alive or dead of other cause	Dead (attributable to causes other than this cancer dx)	None	No radiation and/or cancer-directed surgery	231	Dead
73	1973	Blank(s)	Poorly differentiated; Grade III	Esophagus	Alive or dead of other cause	Dead (attributable to causes other than this cancer dx)	None	No radiation and/or cancer-directed surgery	86	Dead
68	1973	Blank(s)	Poorly differentiated; Grade III	Urinary Bladder	Dead (attributable to this cancer dx)	Alive or dead due to cancer	None	No radiation and/or cancer-directed surgery	148	Dead
62	1973	Blank(s)	Well differentiated; Grade I	Chronic Liver Disease and Cirrhosis	Alive or dead of other cause	Dead (attributable to causes other than this cancer dx)	None	No radiation and/or cancer-directed surgery	Unknown	Dead
69	1973	Blank(s)	Unknown	Cerebrovascular Diseases	Alive or dead of other cause	Dead (attributable to causes other than this cancer dx)	None	No radiation and/or cancer-directed surgery	49	Dead
72	1973	Blank(s)	Unknown	Pneumonia and Influenza	Alive or dead of other cause	Dead (attributable to causes other than this cancer dx)	None	No radiation and/or cancer-directed surgery	0	Dead
58	1973	Blank(s)	Unknown	Other Cause of Death	Alive or dead of other cause	Dead (attributable to causes other than this cancer dx)	Beam radiation	No radiation and/or cancer-directed surgery	207	Dead
46	1973	Blank(s)	Unknown	Prostate	Dead (attributable to this cancer dx)	Alive or dead due to cancer	None	No radiation and/or cancer-directed surgery	313	Dead
46	1973	Blank(s)	Unknown	Chronic Liver Disease and Cirrhosis	Alive or dead of other cause	Dead (attributable to causes other than this cancer dx)	None	No radiation and/or cancer-directed surgery	Unknown	Dead
76	1973	Blank(s)	Unknown	Pneumonia and Influenza	Alive or dead of other cause	Dead (attributable to causes other than this cancer dx)	None	No radiation and/or cancer-directed surgery	56	Dead
61	1973	Blank(s)	Unknown	Prostate	Dead (attributable to this cancer dx)	Alive or dead due to cancer	None	No radiation and/or cancer-directed surgery	10	Dead
62	1973	Blank(s)	Unknown	Diseases of Heart	Alive or dead of other cause	Dead (attributable to causes other than this cancer dx)	None	No radiation and/or cancer-directed surgery	12	Dead
63	1973	Blank(s)	Unknown	Prostate	Dead (attributable to this cancer dx)	Alive or dead due to cancer	None	No radiation and/or cancer-directed surgery	34	Dead
73	1973	Blank(s)	Unknown	Diseases of Heart	Alive or dead of other cause	Dead (attributable to causes other than this cancer dx)	None	No radiation and/or cancer-directed surgery	97	Dead
79	1973	Blank(s)	Poorly differentiated; Grade III	Prostate	Dead (attributable to this cancer dx)	Alive or dead due to cancer	None	No radiation and/or cancer-directed surgery	89	Dead
78	1973	Blank(s)	Unknown	Colon excluding Rectum	Alive or dead of other cause	Dead (attributable to causes other than this cancer dx)	None	No radiation and/or cancer-directed surgery	43	Dead
65	1973	Blank(s)	Unknown	Diseases of Heart	Alive or dead of other cause	Dead (attributable to causes other than this cancer dx)	None	No radiation and/or cancer-directed surgery	60	Dead
79	1973	Blank(s)	Well differentiated; Grade I	Cerebrovascular Diseases	Alive or dead of other cause	Dead (attributable to causes other than this cancer dx)	None	No radiation and/or cancer-directed surgery	72	Dead
82	1973	Blank(s)	Poorly differentiated; Grade III	Rectum and Rectosigmoid Junction	Dead (attributable to this cancer dx)	Alive or dead due to cancer	None	No radiation and/or cancer-directed surgery	24	Dead
66	1973	Blank(s)	Poorly differentiated; Grade III	Chronic Obstructive Pulmonary Disease and Allied Cond	Alive or dead of other cause	Dead (attributable to causes other than this cancer dx)	None	No radiation and/or cancer-directed surgery	77	Dead
89	1973	Blank(s)	Unknown	Prostate	Dead (attributable to this cancer dx)	Alive or dead due to cancer	None	No radiation and/or cancer-directed surgery	31	Dead
57	1973	Blank(s)	Poorly differentiated; Grade III	Prostate	Dead (attributable to this cancer dx)	Alive or dead due to cancer	None	No radiation and/or cancer-directed surgery	126	Dead
70	1973	Blank(s)	Well differentiated; Grade I	Diseases of Heart	Alive or dead of other cause	Dead (attributable to causes other than this cancer dx)	None	No radiation and/or cancer-directed surgery	158	Dead
95	1973	Blank(s)	Poorly differentiated; Grade III	Diseases of Heart	Alive or dead of other cause	Dead (attributable to causes other than this cancer dx)	None	No radiation and/or cancer-directed surgery	57	Dead
63	1973	Blank(s)	Well differentiated; Grade I	Diseases of Heart	Alive or dead of other cause	Dead (attributable to causes other than this cancer dx)	None	No radiation and/or cancer-directed surgery	0	Dead
83	1973	Blank(s)	Well differentiated; Grade I	Diseases of Heart	Alive or dead of other cause	Dead (attributable to causes other than this cancer dx)	None	No radiation and/or cancer-directed surgery	0	Dead
65	1973	Blank(s)	Poorly differentiated; Grade III	Diseases of Heart	N/A not first tumor	N/A not first tumor	None	No radiation and/or cancer-directed surgery	184	Dead
83	1973	Blank(s)	Poorly differentiated; Grade III	Acute Myeloid Leukemia	Alive or dead of other cause	Dead (attributable to causes other than this cancer dx)	None	No radiation and/or cancer-directed surgery	6	Dead
68	1973	Blank(s)	Unknown	Prostate	Dead (attributable to this cancer dx)	Alive or dead due to cancer	None	No radiation and/or cancer-directed surgery	73	Dead
66	1973	Blank(s)	Moderately differentiated; Grade II	Prostate	Dead (attributable to this cancer dx)	Alive or dead due to cancer	None	No radiation and/or cancer-directed surgery	44	Dead
88	1973	Blank(s)	Well differentiated; Grade I	Diseases of Heart	Alive or dead of other cause	Dead (attributable to causes other than this cancer dx)	None	No radiation and/or cancer-directed surgery	4	Dead
58	1973	Blank(s)	Undifferentiated; anaplastic; Grade IV	Prostate	Dead (attributable to this cancer dx)	Alive or dead due to cancer	None	No radiation and/or cancer-directed surgery	82	Dead
75	1973	Blank(s)	Unknown	Diseases of Heart	Alive or dead of other cause	Dead (attributable to causes other than this cancer dx)	None	No radiation and/or cancer-directed surgery	57	Dead
67	1973	Blank(s)	Unknown	Other Diseases of Arteries, Arterioles, Capillaries	Alive or dead of other cause	Dead (attributable to causes other than this cancer dx)	None	No radiation and/or cancer-directed surgery	27	Dead
62	1973	Blank(s)	Poorly differentiated; Grade III	Prostate	Dead (attributable to this cancer dx)	Alive or dead due to cancer	None	No radiation and/or cancer-directed surgery	18	Dead
62	1973	Blank(s)	Unknown	Alive	Alive or dead of other cause	Alive or dead due to cancer	None	No radiation and/or cancer-directed surgery	49	Alive
62	1973	Blank(s)	Well differentiated; Grade I	Diseases of Heart	Alive or dead of other cause	Dead (attributable to causes other than this cancer dx)	None	No radiation and/or cancer-directed surgery	304	Dead
76	1973	Blank(s)	Unknown	Prostate	Dead (attributable to this cancer dx)	Alive or dead due to cancer	None	No radiation and/or cancer-directed surgery	78	Dead
62	1973	Blank(s)	Unknown	Miscellaneous Malignant Cancer	Dead (attributable to this cancer dx)	Alive or dead due to cancer	None	No radiation and/or cancer-directed surgery	137	Dead
78	1973	Blank(s)	Unknown	Prostate	Dead (attributable to this cancer dx)	Alive or dead due to cancer	None	No radiation and/or cancer-directed surgery	9	Dead
59	1973	Blank(s)	Unknown	Other Cause of Death	Alive or dead of other cause	Dead (attributable to causes other than this cancer dx)	None	No radiation and/or cancer-directed surgery	113	Dead
62	1973	Blank(s)	Unknown	Pneumonia and Influenza	Alive or dead of other cause	Dead (attributable to causes other than this cancer dx)	None	No radiation and/or cancer-directed surgery	267	Dead
84	1973	Blank(s)	Unknown	Other Cause of Death	Alive or dead of other cause	Dead (attributable to causes other than this cancer dx)	None	No radiation and/or cancer-directed surgery	0	Dead
77	1973	Blank(s)	Undifferentiated; anaplastic; Grade IV	Prostate	Dead (attributable to this cancer dx)	Alive or dead due to cancer	None	No radiation and/or cancer-directed surgery	15	Dead
65	1973	Blank(s)	Poorly differentiated; Grade III	State DC not available or state DC available but no COD	Alive or dead of other cause	Dead (attributable to causes other than this cancer dx)	Beam radiation	No radiation and/or cancer-directed surgery	13	Dead
54	1973	Blank(s)	Unknown	Prostate	Dead (attributable to this cancer dx)	Alive or dead due to cancer	None	No radiation and/or cancer-directed surgery	49	Dead
72	1973	Blank(s)	Unknown	Chronic Obstructive Pulmonary Disease and Allied Cond	Alive or dead of other cause	Dead (attributable to causes other than this cancer dx)	None	No radiation and/or cancer-directed surgery	48	Dead
78	1973	Blank(s)	Unknown	Prostate	Dead (attributable to this cancer dx)	Alive or dead due to cancer	None	No radiation and/or cancer-directed surgery	38	Dead
76	1973	Blank(s)	Unknown	Diseases of Heart	Alive or dead of other cause	Dead (attributable to causes other than this cancer dx)	None	No radiation and/or cancer-directed surgery	74	Dead
70	1973	Blank(s)	Unknown	Prostate	Dead (attributable to this cancer dx)	Alive or dead due to cancer	None	No radiation and/or cancer-directed surgery	53	Dead
73	1973	Blank(s)	Well differentiated; Grade I	Cerebrovascular Diseases	Alive or dead of other cause	Dead (attributable to causes other than this cancer dx)	None	No radiation and/or cancer-directed surgery	91	Dead
52	1973	Blank(s)	Poorly differentiated; Grade III	Prostate	Dead (attributable to this cancer dx)	Alive or dead due to cancer	Beam radiation	Radiation after surgery	207	Dead
55	1973	Blank(s)	Well differentiated; Grade I	Diseases of Heart	Alive or dead of other cause	Dead (attributable to causes other than this cancer dx)	None	No radiation and/or cancer-directed surgery	329	Dead
72	1973	Blank(s)	Unknown	Prostate	Dead (attributable to this cancer dx)	Alive or dead due to cancer	None	No radiation and/or cancer-directed surgery	105	Dead
77	1973	Blank(s)	Well differentiated; Grade I	Diseases of Heart	Alive or dead of other cause	Dead (attributable to causes other than this cancer dx)	None	No radiation and/or cancer-directed surgery	91	Dead
58	1973	Blank(s)	Poorly differentiated; Grade III	Prostate	Dead (attributable to this cancer dx)	Alive or dead due to cancer	Beam radiation	Radiation after surgery	135	Dead
81	1973	Blank(s)	Undifferentiated; anaplastic; Grade IV	Prostate	Dead (attributable to this cancer dx)	Alive or dead due to cancer	None	No radiation and/or cancer-directed surgery	39	Dead
70	1973	Blank(s)	Undifferentiated; anaplastic; Grade IV	Prostate	Dead (attributable to this cancer dx)	Alive or dead due to cancer	Beam radiation	Radiation after surgery	5	Dead
56	1973	Blank(s)	Unknown	Prostate	Dead (attributable to this cancer dx)	Alive or dead due to cancer	Beam radiation	No radiation and/or cancer-directed surgery	15	Dead
71	1973	Blank(s)	Unknown	Chronic Liver Disease and Cirrhosis	Alive or dead of other cause	Dead (attributable to causes other than this cancer dx)	None	No radiation and/or cancer-directed surgery	102	Dead
71	1973	Blank(s)	Unknown	Diseases of Heart	Alive or dead of other cause	Dead (attributable to causes other than this cancer dx)	None	No radiation and/or cancer-directed surgery	Unknown	Dead
53	1973	Blank(s)	Unknown	Prostate	Dead (attributable to this cancer dx)	Alive or dead due to cancer	None	No radiation and/or cancer-directed surgery	1	Dead
56	1973	Blank(s)	Unknown	Prostate	Dead (attributable to this cancer dx)	Alive or dead due to cancer	None	No radiation and/or cancer-directed surgery	24	Dead
64	1973	Blank(s)	Moderately differentiated; Grade II	Other Cause of Death	Alive or dead of other cause	Dead (attributable to causes other than this cancer dx)	None	No radiation and/or cancer-directed surgery	76	Dead
80	1973	Blank(s)	Undifferentiated; anaplastic; Grade IV	Diseases of Heart	Alive or dead of other cause	Dead (attributable to causes other than this cancer dx)	None	No radiation and/or cancer-directed surgery	3	Dead
64	1973	Blank(s)	Unknown	Prostate	Dead (attributable to this cancer dx)	Alive or dead due to cancer	None	No radiation and/or cancer-directed surgery	47	Dead
71	1973	Blank(s)	Unknown	Prostate	Dead (attributable to this cancer dx)	Alive or dead due to cancer	Beam radiation	No radiation and/or cancer-directed surgery	134	Dead
69	1973	Blank(s)	Poorly differentiated; Grade III	Cerebrovascular Diseases	Alive or dead of other cause	Dead (attributable to causes other than this cancer dx)	None	No radiation and/or cancer-directed surgery	38	Dead
63	1973	Blank(s)	Well differentiated; Grade I	Diseases of Heart	Alive or dead of other cause	Dead (attributable to causes other than this cancer dx)	None	No radiation and/or cancer-directed surgery	90	Dead
74	1973	Blank(s)	Poorly differentiated; Grade III	Prostate	Dead (attributable to this cancer dx)	Alive or dead due to cancer	Beam radiation	No radiation and/or cancer-directed surgery	112	Dead
67	1973	Blank(s)	Poorly differentiated; Grade III	Prostate	Dead (attributable to this cancer dx)	Alive or dead due to cancer	None	No radiation and/or cancer-directed surgery	68	Dead
80	1973	Blank(s)	Undifferentiated; anaplastic; Grade IV	Diseases of Heart	Alive or dead of other cause	Dead (attributable to causes other than this cancer dx)	None	No radiation and/or cancer-directed surgery	28	Dead
76	1973	Blank(s)	Poorly differentiated; Grade III	Diseases of Heart	Alive or dead of other cause	Dead (attributable to causes other than this cancer dx)	None	No radiation and/or cancer-directed surgery	Unknown	Dead
76	1973	Blank(s)	Unknown	Cerebrovascular Diseases	Alive or dead of other cause	Dead (attributable to causes other than this cancer dx)	None	No radiation and/or cancer-directed surgery	45	Dead
87	1973	Blank(s)	Unknown	Prostate	Dead (attributable to this cancer dx)	Alive or dead due to cancer	None	No radiation and/or cancer-directed surgery	0	Dead
74	1973	Blank(s)	Well differentiated; Grade I	Diseases of Heart	Alive or dead of other cause	Dead (attributable to causes other than this cancer dx)	None	No radiation and/or cancer-directed surgery	44	Dead
75	1973	Blank(s)	Unknown	Prostate	Dead (attributable to this cancer dx)	Alive or dead due to cancer	None	No radiation and/or cancer-directed surgery	26	Dead
71	1973	Blank(s)	Undifferentiated; anaplastic; Grade IV	Septicemia	Alive or dead of other cause	Dead (attributable to causes other than this cancer dx)	None	No radiation and/or cancer-directed surgery	149	Dead
63	1973	Blank(s)	Undifferentiated; anaplastic; Grade IV	State DC not available or state DC available but no COD	Alive or dead of other cause	Dead (attributable to causes other than this cancer dx)	None	No radiation and/or cancer-directed surgery	86	Dead
79	1973	Blank(s)	Unknown	Diseases of Heart	N/A not first tumor	N/A not first tumor	None	No radiation and/or cancer-directed surgery	5	Dead
74	1973	Blank(s)	Unknown	Prostate	Dead (attributable to this cancer dx)	Alive or dead due to cancer	Beam radiation	No radiation and/or cancer-directed surgery	86	Dead
68	1973	Blank(s)	Well differentiated; Grade I	Pancreas	Dead (attributable to this cancer dx)	Alive or dead due to cancer	None	No radiation and/or cancer-directed surgery	32	Dead
73	1973	Blank(s)	Well differentiated; Grade I	Diseases of Heart	Alive or dead of other cause	Dead (attributable to causes other than this cancer dx)	None	No radiation and/or cancer-directed surgery	214	Dead
64	1973	Blank(s)	Poorly differentiated; Grade III	Prostate	Dead (attributable to this cancer dx)	Alive or dead due to cancer	Beam radiation	No radiation and/or cancer-directed surgery	29	Dead
64	1973	Blank(s)	Unknown	Prostate	Dead (attributable to this cancer dx)	Alive or dead due to cancer	Beam radiation	Radiation after surgery	45	Dead
51	1973	Blank(s)	Well differentiated; Grade I	Prostate	Dead (attributable to this cancer dx)	Alive or dead due to cancer	Beam radiation	Radiation after surgery	40	Dead
75	1973	Blank(s)	Well differentiated; Grade I	Pancreas	Alive or dead of other cause	Dead (attributable to causes other than this cancer dx)	None	No radiation and/or cancer-directed surgery	156	Dead
75	1973	Blank(s)	Undifferentiated; anaplastic; Grade IV	Prostate	Dead (attributable to this cancer dx)	Alive or dead due to cancer	None	No radiation and/or cancer-directed surgery	62	Dead
64	1973	Blank(s)	Well differentiated; Grade I	Diseases of Heart	Alive or dead of other cause	Dead (attributable to causes other than this cancer dx)	None	No radiation and/or cancer-directed surgery	46	Dead
64	1973	Blank(s)	Unknown	Other Cause of Death	Dead (attributable to this cancer dx)	Alive or dead due to cancer	Unknown	No radiation and/or cancer-directed surgery	Unknown	Dead
77	1973	Blank(s)	Poorly differentiated; Grade III	Diseases of Heart	Alive or dead of other cause	Dead (attributable to causes other than this cancer dx)	Beam radiation	No radiation and/or cancer-directed surgery	57	Dead
80	1973	Blank(s)	Unknown	State DC not available or state DC available but no COD	N/A not first tumor	N/A not first tumor	None	No radiation and/or cancer-directed surgery	15	Dead
71	1973	Blank(s)	Poorly differentiated; Grade III	Diseases of Heart	Alive or dead of other cause	Dead (attributable to causes other than this cancer dx)	None	No radiation and/or cancer-directed surgery	15	Dead
77	1973	Blank(s)	Unknown	Diseases of Heart	Alive or dead of other cause	Dead (attributable to causes other than this cancer dx)	None	No radiation and/or cancer-directed surgery	160	Dead
47	1973	Blank(s)	Unknown	Prostate	Dead (attributable to this cancer dx)	Alive or dead due to cancer	None	No radiation and/or cancer-directed surgery	137	Dead
80	1973	Blank(s)	Undifferentiated; anaplastic; Grade IV	Prostate	Dead (attributable to this cancer dx)	Alive or dead due to cancer	None	No radiation and/or cancer-directed surgery	26	Dead
82	1973	Blank(s)	Well differentiated; Grade I	Diseases of Heart	Alive or dead of other cause	Dead (attributable to causes other than this cancer dx)	None	No radiation and/or cancer-directed surgery	127	Dead
81	1973	Blank(s)	Unknown	Prostate	Dead (attributable to this cancer dx)	Alive or dead due to cancer	None	No radiation and/or cancer-directed surgery	13	Dead
78	1973	Blank(s)	Well differentiated; Grade I	Atherosclerosis	Alive or dead of other cause	Dead (attributable to causes other than this cancer dx)	None	No radiation and/or cancer-directed surgery	88	Dead
68	1973	Blank(s)	Undifferentiated; anaplastic; Grade IV	Prostate	Dead (attributable to this cancer dx)	Alive or dead due to cancer	Beam radiation	Radiation after surgery	68	Dead
69	1973	Blank(s)	Unknown	Prostate	Dead (attributable to this cancer dx)	Alive or dead due to cancer	Beam radiation	No radiation and/or cancer-directed surgery	107	Dead
43	1973	Blank(s)	Well differentiated; Grade I	Diseases of Heart	Alive or dead of other cause	Dead (attributable to causes other than this cancer dx)	None	No radiation and/or cancer-directed surgery	310	Dead
77	1973	Blank(s)	Unknown	Prostate	Dead (attributable to this cancer dx)	Alive or dead due to cancer	None	No radiation and/or cancer-directed surgery	17	Dead
70	1973	Blank(s)	Unknown	Cerebrovascular Diseases	Alive or dead of other cause	Dead (attributable to causes other than this cancer dx)	None	No radiation and/or cancer-directed surgery	201	Dead
52	1973	Blank(s)	Unknown	Pancreas	Dead (attributable to this cancer dx)	Alive or dead due to cancer	Beam radiation	Radiation after surgery	222	Dead
77	1973	Blank(s)	Well differentiated; Grade I	Diseases of Heart	Alive or dead of other cause	Dead (attributable to causes other than this cancer dx)	None	No radiation and/or cancer-directed surgery	93	Dead
86	1973	Blank(s)	Undifferentiated; anaplastic; Grade IV	Pneumonia and Influenza	Alive or dead of other cause	Dead (attributable to causes other than this cancer dx)	None	No radiation and/or cancer-directed surgery	1	Dead
60	1973	Blank(s)	Well differentiated; Grade I	State DC not available or state DC available but no COD	Alive or dead of other cause	Dead (attributable to causes other than this cancer dx)	None	No radiation and/or cancer-directed surgery	112	Dead
60	1973	Blank(s)	Well differentiated; Grade I	Cerebrovascular Diseases	Alive or dead of other cause	Dead (attributable to causes other than this cancer dx)	None	No radiation and/or cancer-directed surgery	16	Dead
68	1973	Blank(s)	Unknown	Diseases of Heart	Alive or dead of other cause	Dead (attributable to causes other than this cancer dx)	None	No radiation and/or cancer-directed surgery	87	Dead
74	1973	Blank(s)	Unknown	Other Cause of Death	Alive or dead of other cause	Dead (attributable to causes other than this cancer dx)	None	No radiation and/or cancer-directed surgery	146	Dead
79	1973	Blank(s)	Unknown	Prostate	Dead (attributable to this cancer dx)	Alive or dead due to cancer	None	No radiation and/or cancer-directed surgery	17	Dead
78	1973	Blank(s)	Poorly differentiated; Grade III	Prostate	Dead (attributable to this cancer dx)	Alive or dead due to cancer	None	No radiation and/or cancer-directed surgery	56	Dead
82	1973	Blank(s)	Unknown	Prostate	Dead (attributable to this cancer dx)	Alive or dead due to cancer	None	No radiation and/or cancer-directed surgery	24	Dead
71	1973	Blank(s)	Unknown	Diseases of Heart	Alive or dead of other cause	Dead (attributable to causes other than this cancer dx)	None	No radiation and/or cancer-directed surgery	36	Dead
81	1973	Blank(s)	Moderately differentiated; Grade II	Prostate	Dead (attributable to this cancer dx)	Alive or dead due to cancer	None	No radiation and/or cancer-directed surgery	31	Dead
78	1973	Blank(s)	Undifferentiated; anaplastic; Grade IV	Prostate	Dead (attributable to this cancer dx)	Alive or dead due to cancer	None	No radiation and/or cancer-directed surgery	38	Dead
57	1973	Blank(s)	Poorly differentiated; Grade III	Prostate	Dead (attributable to this cancer dx)	Alive or dead due to cancer	None	No radiation and/or cancer-directed surgery	47	Dead
96	1973	Blank(s)	Unknown	Diseases of Heart	Alive or dead of other cause	Dead (attributable to causes other than this cancer dx)	None	No radiation and/or cancer-directed surgery	Unknown	Dead
83	1973	Blank(s)	Unknown	Cerebrovascular Diseases	Alive or dead of other cause	Dead (attributable to causes other than this cancer dx)	None	No radiation and/or cancer-directed surgery	74	Dead
65	1973	Blank(s)	Well differentiated; Grade I	Chronic Obstructive Pulmonary Disease and Allied Cond	Alive or dead of other cause	Dead (attributable to causes other than this cancer dx)	Beam radiation	No radiation and/or cancer-directed surgery	180	Dead
68	1973	Blank(s)	Unknown	Prostate	Dead (attributable to this cancer dx)	Alive or dead due to cancer	None	No radiation and/or cancer-directed surgery	120	Dead
80	1973	Blank(s)	Undifferentiated; anaplastic; Grade IV	Prostate	Dead (attributable to this cancer dx)	Alive or dead due to cancer	None	No radiation and/or cancer-directed surgery	Unknown	Dead
80	1973	Blank(s)	Well differentiated; Grade I	Prostate	Dead (attributable to this cancer dx)	Alive or dead due to cancer	None	No radiation and/or cancer-directed surgery	49	Dead
64	1973	Blank(s)	Unknown	Prostate	Dead (attributable to this cancer dx)	Alive or dead due to cancer	Beam radiation	No radiation and/or cancer-directed surgery	129	Dead
57	1973	Blank(s)	Poorly differentiated; Grade III	Prostate	Dead (attributable to this cancer dx)	Alive or dead due to cancer	Beam radiation	No radiation and/or cancer-directed surgery	18	Dead
59	1973	Blank(s)	Unknown	State DC not available or state DC available but no COD	Alive or dead of other cause	Dead (attributable to causes other than this cancer dx)	None	No radiation and/or cancer-directed surgery	73	Dead
66	1973	Blank(s)	Unknown	Miscellaneous Malignant Cancer	Dead (attributable to this cancer dx)	Alive or dead due to cancer	None	No radiation and/or cancer-directed surgery	38	Dead
68	1973	Blank(s)	Unknown	Prostate	Dead (attributable to this cancer dx)	Alive or dead due to cancer	None	No radiation and/or cancer-directed surgery	20	Dead
81	1973	Blank(s)	Unknown	Chronic Obstructive Pulmonary Disease and Allied Cond	Alive or dead of other cause	Dead (attributable to causes other than this cancer dx)	None	No radiation and/or cancer-directed surgery	34	Dead
74	1973	Blank(s)	Unknown	Colon excluding Rectum	Alive or dead of other cause	Dead (attributable to causes other than this cancer dx)	None	No radiation and/or cancer-directed surgery	13	Dead
77	1973	Blank(s)	Unknown	Aortic Aneurysm and Dissection	Alive or dead of other cause	Dead (attributable to causes other than this cancer dx)	None	No radiation and/or cancer-directed surgery	29	Dead
83	1973	Blank(s)	Unknown	Prostate	Dead (attributable to this cancer dx)	Alive or dead due to cancer	None	No radiation and/or cancer-directed surgery	82	Dead
81	1973	Blank(s)	Poorly differentiated; Grade III	Rectum and Rectosigmoid Junction	Alive or dead of other cause	Dead (attributable to causes other than this cancer dx)	None	No radiation and/or cancer-directed surgery	52	Dead
82	1973	Blank(s)	Unknown	Chronic Obstructive Pulmonary Disease and Allied Cond	Alive or dead of other cause	Dead (attributable to causes other than this cancer dx)	None	No radiation and/or cancer-directed surgery	24	Dead
86	1973	Blank(s)	Unknown	Diseases of Heart	Alive or dead of other cause	Dead (attributable to causes other than this cancer dx)	None	No radiation and/or cancer-directed surgery	9	Dead
61	1973	Blank(s)	Undifferentiated; anaplastic; Grade IV	Prostate	Dead (attributable to this cancer dx)	Alive or dead due to cancer	None	No radiation and/or cancer-directed surgery	17	Dead
74	1973	Blank(s)	Unknown	Prostate	Dead (attributable to this cancer dx)	Alive or dead due to cancer	None	No radiation and/or cancer-directed surgery	12	Dead
88	1973	Blank(s)	Poorly differentiated; Grade III	Nephritis, Nephrotic Syndrome and Nephrosis	Alive or dead of other cause	Dead (attributable to causes other than this cancer dx)	None	No radiation and/or cancer-directed surgery	7	Dead
66	1973	Blank(s)	Unknown	Other Cause of Death	Alive or dead of other cause	Dead (attributable to causes other than this cancer dx)	None	No radiation and/or cancer-directed surgery	3	Dead
72	1973	Blank(s)	Poorly differentiated; Grade III	Prostate	Dead (attributable to this cancer dx)	Alive or dead due to cancer	None	No radiation and/or cancer-directed surgery	49	Dead
77	1973	Blank(s)	Well differentiated; Grade I	Pneumonia and Influenza	Alive or dead of other cause	Dead (attributable to causes other than this cancer dx)	None	No radiation and/or cancer-directed surgery	95	Dead
82	1973	Blank(s)	Unknown	Prostate	Dead (attributable to this cancer dx)	Alive or dead due to cancer	None	No radiation and/or cancer-directed surgery	10	Dead
79	1973	Blank(s)	Undifferentiated; anaplastic; Grade IV	Prostate	Dead (attributable to this cancer dx)	Alive or dead due to cancer	None	No radiation and/or cancer-directed surgery	60	Dead
76	1973	Blank(s)	Unknown	Diseases of Heart	Alive or dead of other cause	Dead (attributable to causes other than this cancer dx)	Beam radiation	Radiation after surgery	32	Dead
90	1973	Blank(s)	Undifferentiated; anaplastic; Grade IV	Diseases of Heart	Alive or dead of other cause	Dead (attributable to causes other than this cancer dx)	None	No radiation and/or cancer-directed surgery	23	Dead
82	1973	Blank(s)	Unknown	Prostate	Dead (attributable to this cancer dx)	Alive or dead due to cancer	None	No radiation and/or cancer-directed surgery	107	Dead
82	1973	Blank(s)	Undifferentiated; anaplastic; Grade IV	Prostate	Dead (attributable to this cancer dx)	Alive or dead due to cancer	None	No radiation and/or cancer-directed surgery	9	Dead
78	1973	Blank(s)	Unknown	Pneumonia and Influenza	Alive or dead of other cause	Dead (attributable to causes other than this cancer dx)	None	No radiation and/or cancer-directed surgery	149	Dead
85	1973	Blank(s)	Poorly differentiated; Grade III	Prostate	Dead (attributable to this cancer dx)	Alive or dead due to cancer	None	No radiation and/or cancer-directed surgery	74	Dead
64	1973	Blank(s)	Unknown	Prostate	Dead (attributable to this cancer dx)	Alive or dead due to cancer	None	No radiation and/or cancer-directed surgery	95	Dead
79	1973	Blank(s)	Unknown	Diseases of Heart	Alive or dead of other cause	Dead (attributable to causes other than this cancer dx)	None	No radiation and/or cancer-directed surgery	111	Dead
89	1973	Blank(s)	Poorly differentiated; Grade III	Prostate	Dead (attributable to this cancer dx)	Alive or dead due to cancer	None	No radiation and/or cancer-directed surgery	2	Dead
74	1973	Blank(s)	Poorly differentiated; Grade III	Prostate	Dead (attributable to this cancer dx)	Alive or dead due to cancer	None	No radiation and/or cancer-directed surgery	64	Dead
88	1973	Blank(s)	Well differentiated; Grade I	Chronic Obstructive Pulmonary Disease and Allied Cond	Alive or dead of other cause	Dead (attributable to causes other than this cancer dx)	None	No radiation and/or cancer-directed surgery	153	Dead
68	1973	Blank(s)	Well differentiated; Grade I	Prostate	Dead (attributable to this cancer dx)	Alive or dead due to cancer	Beam radiation	No radiation and/or cancer-directed surgery	21	Dead
56	1973	Blank(s)	Well differentiated; Grade I	Diseases of Heart	Alive or dead of other cause	Dead (attributable to causes other than this cancer dx)	None	No radiation and/or cancer-directed surgery	250	Dead
80	1973	Blank(s)	Unknown	Lung and Bronchus	Alive or dead of other cause	Dead (attributable to causes other than this cancer dx)	None	No radiation and/or cancer-directed surgery	25	Dead
68	1973	Blank(s)	Unknown	Prostate	Dead (attributable to this cancer dx)	Alive or dead due to cancer	None	No radiation and/or cancer-directed surgery	62	Dead
59	1973	Blank(s)	Well differentiated; Grade I	Diseases of Heart	Alive or dead of other cause	Dead (attributable to causes other than this cancer dx)	None	No radiation and/or cancer-directed surgery	37	Dead
81	1973	Blank(s)	Poorly differentiated; Grade III	Hypertension without Heart Disease	Alive or dead of other cause	Dead (attributable to causes other than this cancer dx)	None	No radiation and/or cancer-directed surgery	68	Dead
78	1973	Blank(s)	Well differentiated; Grade I	Lung and Bronchus	N/A not first tumor	N/A not first tumor	None	No radiation and/or cancer-directed surgery	Unknown	Dead
61	1973	Blank(s)	Unknown	Prostate	Dead (attributable to this cancer dx)	Alive or dead due to cancer	Beam radiation	Radiation after surgery	142	Dead
67	1973	Blank(s)	Unknown	Prostate	Dead (attributable to this cancer dx)	Alive or dead due to cancer	None	No radiation and/or cancer-directed surgery	66	Dead
70	1973	Blank(s)	Well differentiated; Grade I	Diseases of Heart	Alive or dead of other cause	Dead (attributable to causes other than this cancer dx)	None	No radiation and/or cancer-directed surgery	2	Dead
75	1973	Blank(s)	Poorly differentiated; Grade III	Chronic Obstructive Pulmonary Disease and Allied Cond	Alive or dead of other cause	Dead (attributable to causes other than this cancer dx)	None	No radiation and/or cancer-directed surgery	241	Dead
77	1973	Blank(s)	Well differentiated; Grade I	Cerebrovascular Diseases	Alive or dead of other cause	Dead (attributable to causes other than this cancer dx)	None	No radiation and/or cancer-directed surgery	55	Dead
79	1973	Blank(s)	Unknown	Diseases of Heart	N/A not first tumor	N/A not first tumor	None	No radiation and/or cancer-directed surgery	170	Dead
76	1973	Blank(s)	Well differentiated; Grade I	Lung and Bronchus	N/A not first tumor	N/A not first tumor	None	No radiation and/or cancer-directed surgery	6	Dead
66	1973	Blank(s)	Poorly differentiated; Grade III	Lung and Bronchus	Dead (attributable to this cancer dx)	Alive or dead due to cancer	Beam radiation	Radiation after surgery	133	Dead
85	1973	Blank(s)	Unknown	State DC not available or state DC available but no COD	Alive or dead of other cause	Dead (attributable to causes other than this cancer dx)	None	No radiation and/or cancer-directed surgery	17	Dead
69	1973	Blank(s)	Undifferentiated; anaplastic; Grade IV	Prostate	Dead (attributable to this cancer dx)	Alive or dead due to cancer	None	No radiation and/or cancer-directed surgery	17	Dead
79	1973	Blank(s)	Poorly differentiated; Grade III	Prostate	Dead (attributable to this cancer dx)	Alive or dead due to cancer	Beam radiation	No radiation and/or cancer-directed surgery	82	Dead
64	1973	Blank(s)	Unknown	Miscellaneous Malignant Cancer	Dead (attributable to this cancer dx)	Alive or dead due to cancer	None	No radiation and/or cancer-directed surgery	108	Dead
73	1973	Blank(s)	Undifferentiated; anaplastic; Grade IV	Prostate	Dead (attributable to this cancer dx)	Alive or dead due to cancer	None	No radiation and/or cancer-directed surgery	65	Dead
59	1973	Blank(s)	Well differentiated; Grade I	Diseases of Heart	Alive or dead of other cause	Dead (attributable to causes other than this cancer dx)	None	No radiation and/or cancer-directed surgery	68	Dead
81	1973	Blank(s)	Unknown	Prostate	Dead (attributable to this cancer dx)	Alive or dead due to cancer	None	No radiation and/or cancer-directed surgery	54	Dead
76	1973	Blank(s)	Unknown	Diseases of Heart	Alive or dead of other cause	Dead (attributable to causes other than this cancer dx)	None	No radiation and/or cancer-directed surgery	80	Dead
77	1973	Blank(s)	Undifferentiated; anaplastic; Grade IV	Prostate	Dead (attributable to this cancer dx)	Alive or dead due to cancer	None	No radiation and/or cancer-directed surgery	30	Dead
93	1973	Blank(s)	Unknown	Prostate	Dead (attributable to this cancer dx)	Alive or dead due to cancer	None	No radiation and/or cancer-directed surgery	14	Dead
65	1973	Blank(s)	Unknown	Diseases of Heart	Alive or dead of other cause	Dead (attributable to causes other than this cancer dx)	None	No radiation and/or cancer-directed surgery	42	Dead
58	1973	Blank(s)	Unknown	Septicemia	Alive or dead of other cause	Dead (attributable to causes other than this cancer dx)	None	No radiation and/or cancer-directed surgery	295	Dead
71	1973	Blank(s)	Well differentiated; Grade I	Diseases of Heart	Alive or dead of other cause	Dead (attributable to causes other than this cancer dx)	None	No radiation and/or cancer-directed surgery	167	Dead
73	1973	Blank(s)	Unknown	Prostate	Dead (attributable to this cancer dx)	Alive or dead due to cancer	None	No radiation and/or cancer-directed surgery	55	Dead
72	1973	Blank(s)	Unknown	Prostate	Dead (attributable to this cancer dx)	Alive or dead due to cancer	Beam radiation	No radiation and/or cancer-directed surgery	2	Dead
84	1973	Blank(s)	Undifferentiated; anaplastic; Grade IV	Diseases of Heart	Alive or dead of other cause	Dead (attributable to causes other than this cancer dx)	None	No radiation and/or cancer-directed surgery	27	Dead
74	1973	Blank(s)	Poorly differentiated; Grade III	Diseases of Heart	Alive or dead of other cause	Dead (attributable to causes other than this cancer dx)	Beam radiation	No radiation and/or cancer-directed surgery	188	Dead
57	1973	Blank(s)	Poorly differentiated; Grade III	Prostate	Dead (attributable to this cancer dx)	Alive or dead due to cancer	None	No radiation and/or cancer-directed surgery	40	Dead
58	1973	Blank(s)	Poorly differentiated; Grade III	Acute Myeloid Leukemia	Alive or dead of other cause	Dead (attributable to causes other than this cancer dx)	Beam radiation	No radiation and/or cancer-directed surgery	39	Dead
75	1973	Blank(s)	Moderately differentiated; Grade II	Lung and Bronchus	Alive or dead of other cause	Dead (attributable to causes other than this cancer dx)	Beam radiation	No radiation and/or cancer-directed surgery	81	Dead
63	1973	Blank(s)	Well differentiated; Grade I	Lung and Bronchus	Dead (attributable to this cancer dx)	Alive or dead due to cancer	None	No radiation and/or cancer-directed surgery	58	Dead
87	1973	Blank(s)	Unknown	Diseases of Heart	Alive or dead of other cause	Dead (attributable to causes other than this cancer dx)	None	No radiation and/or cancer-directed surgery	134	Dead
68	1973	Blank(s)	Poorly differentiated; Grade III	Prostate	Dead (attributable to this cancer dx)	Alive or dead due to cancer	None	No radiation and/or cancer-directed surgery	29	Dead
80	1973	Blank(s)	Well differentiated; Grade I	Prostate	Dead (attributable to this cancer dx)	Alive or dead due to cancer	None	No radiation and/or cancer-directed surgery	18	Dead
77	1973	Blank(s)	Unknown	Prostate	Dead (attributable to this cancer dx)	Alive or dead due to cancer	None	No radiation and/or cancer-directed surgery	43	Dead
65	1973	Blank(s)	Moderately differentiated; Grade II	Diseases of Heart	Alive or dead of other cause	Dead (attributable to causes other than this cancer dx)	Beam radiation	Radiation after surgery	98	Dead
70	1973	Blank(s)	Undifferentiated; anaplastic; Grade IV	Miscellaneous Malignant Cancer	Dead (attributable to this cancer dx)	Alive or dead due to cancer	Beam radiation	Radiation after surgery	24	Dead
75	1973	Blank(s)	Poorly differentiated; Grade III	Cerebrovascular Diseases	Alive or dead of other cause	Dead (attributable to causes other than this cancer dx)	None	No radiation and/or cancer-directed surgery	95	Dead
69	1973	Blank(s)	Poorly differentiated; Grade III	State DC not available or state DC available but no COD	Alive or dead of other cause	Dead (attributable to causes other than this cancer dx)	Beam radiation	No radiation and/or cancer-directed surgery	69	Dead
73	1973	Blank(s)	Poorly differentiated; Grade III	Stomach	Alive or dead of other cause	Dead (attributable to causes other than this cancer dx)	None	No radiation and/or cancer-directed surgery	15	Dead
74	1973	Blank(s)	Unknown	Prostate	Dead (attributable to this cancer dx)	Alive or dead due to cancer	None	No radiation and/or cancer-directed surgery	12	Dead
77	1973	Blank(s)	Moderately differentiated; Grade II	Prostate	Dead (attributable to this cancer dx)	Alive or dead due to cancer	None	No radiation and/or cancer-directed surgery	147	Dead
90	1973	Blank(s)	Unknown	Cerebrovascular Diseases	Alive or dead of other cause	Dead (attributable to causes other than this cancer dx)	None	No radiation and/or cancer-directed surgery	61	Dead
49	1973	Blank(s)	Unknown	Prostate	Dead (attributable to this cancer dx)	Alive or dead due to cancer	Beam radiation	No radiation and/or cancer-directed surgery	161	Dead
69	1973	Blank(s)	Unknown	Prostate	Dead (attributable to this cancer dx)	Alive or dead due to cancer	None	No radiation and/or cancer-directed surgery	78	Dead
68	1973	Blank(s)	Undifferentiated; anaplastic; Grade IV	Prostate	Dead (attributable to this cancer dx)	Alive or dead due to cancer	None	No radiation and/or cancer-directed surgery	13	Dead
79	1973	Blank(s)	Well differentiated; Grade I	Diseases of Heart	Alive or dead of other cause	Dead (attributable to causes other than this cancer dx)	None	No radiation and/or cancer-directed surgery	0	Dead
73	1973	Blank(s)	Well differentiated; Grade I	Urinary Bladder	Alive or dead of other cause	Dead (attributable to causes other than this cancer dx)	None	No radiation and/or cancer-directed surgery	62	Dead
63	1973	Blank(s)	Unknown	Diseases of Heart	Alive or dead of other cause	Dead (attributable to causes other than this cancer dx)	None	No radiation and/or cancer-directed surgery	26	Dead
63	1973	Blank(s)	Unknown	Diseases of Heart	Alive or dead of other cause	Dead (attributable to causes other than this cancer dx)	Beam radiation	No radiation and/or cancer-directed surgery	119	Dead
68	1973	Blank(s)	Unknown	Chronic Liver Disease and Cirrhosis	Alive or dead of other cause	Dead (attributable to causes other than this cancer dx)	None	No radiation and/or cancer-directed surgery	Unknown	Dead
90	1973	Blank(s)	Unknown	Prostate	Dead (attributable to this cancer dx)	Alive or dead due to cancer	None	No radiation and/or cancer-directed surgery	9	Dead
65	1973	Blank(s)	Poorly differentiated; Grade III	Chronic Obstructive Pulmonary Disease and Allied Cond	Alive or dead of other cause	Dead (attributable to causes other than this cancer dx)	None	No radiation and/or cancer-directed surgery	136	Dead
85	1973	Blank(s)	Unknown	Prostate	Dead (attributable to this cancer dx)	Alive or dead due to cancer	None	No radiation and/or cancer-directed surgery	2	Dead
83	1973	Blank(s)	Unknown	Prostate	Dead (attributable to this cancer dx)	Alive or dead due to cancer	None	No radiation and/or cancer-directed surgery	21	Dead
71	1973	Blank(s)	Unknown	Liver	Dead (attributable to this cancer dx)	Alive or dead due to cancer	Beam radiation	Radiation after surgery	130	Dead
78	1973	Blank(s)	Poorly differentiated; Grade III	Diseases of Heart	Alive or dead of other cause	Dead (attributable to causes other than this cancer dx)	None	No radiation and/or cancer-directed surgery	47	Dead
66	1973	Blank(s)	Unknown	Other Cause of Death	Alive or dead of other cause	Dead (attributable to causes other than this cancer dx)	Beam radiation	Radiation after surgery	334	Dead
51	1973	Blank(s)	Poorly differentiated; Grade III	Prostate	Dead (attributable to this cancer dx)	Alive or dead due to cancer	None	No radiation and/or cancer-directed surgery	161	Dead
55	1973	Blank(s)	Well differentiated; Grade I	Cerebrovascular Diseases	Alive or dead of other cause	Dead (attributable to causes other than this cancer dx)	None	No radiation and/or cancer-directed surgery	214	Dead
62	1973	Blank(s)	Poorly differentiated; Grade III	State DC not available or state DC available but no COD	Alive or dead of other cause	Dead (attributable to causes other than this cancer dx)	None	No radiation and/or cancer-directed surgery	247	Dead
72	1973	Blank(s)	Unknown	Cerebrovascular Diseases	Alive or dead of other cause	Dead (attributable to causes other than this cancer dx)	None	No radiation and/or cancer-directed surgery	99	Dead
71	1973	Blank(s)	Unknown	Prostate	Dead (attributable to this cancer dx)	Alive or dead due to cancer	None	No radiation and/or cancer-directed surgery	17	Dead
75	1973	Blank(s)	Unknown	Myeloma	Alive or dead of other cause	Dead (attributable to causes other than this cancer dx)	None	No radiation and/or cancer-directed surgery	66	Dead
69	1973	Blank(s)	Well differentiated; Grade I	Diseases of Heart	Alive or dead of other cause	Dead (attributable to causes other than this cancer dx)	None	No radiation and/or cancer-directed surgery	139	Dead
81	1973	Blank(s)	Undifferentiated; anaplastic; Grade IV	Diseases of Heart	Alive or dead of other cause	Dead (attributable to causes other than this cancer dx)	None	No radiation and/or cancer-directed surgery	7	Dead
76	1973	Blank(s)	Well differentiated; Grade I	State DC not available or state DC available but no COD	Alive or dead of other cause	Dead (attributable to causes other than this cancer dx)	None	No radiation and/or cancer-directed surgery	88	Dead
68	1973	Blank(s)	Unknown	State DC not available or state DC available but no COD	Alive or dead of other cause	Dead (attributable to causes other than this cancer dx)	None	No radiation and/or cancer-directed surgery	61	Dead
74	1973	Blank(s)	Poorly differentiated; Grade III	Prostate	Dead (attributable to this cancer dx)	Alive or dead due to cancer	None	No radiation and/or cancer-directed surgery	32	Dead
55	1973	Blank(s)	Unknown	Prostate	Dead (attributable to this cancer dx)	Alive or dead due to cancer	Beam radiation	No radiation and/or cancer-directed surgery	60	Dead
79	1973	Blank(s)	Unknown	Cerebrovascular Diseases	Alive or dead of other cause	Dead (attributable to causes other than this cancer dx)	None	No radiation and/or cancer-directed surgery	48	Dead
76	1973	Blank(s)	Unknown	Prostate	Dead (attributable to this cancer dx)	Alive or dead due to cancer	None	No radiation and/or cancer-directed surgery	64	Dead
60	1973	Blank(s)	Unknown	Prostate	Dead (attributable to this cancer dx)	Alive or dead due to cancer	None	No radiation and/or cancer-directed surgery	29	Dead
60	1973	Blank(s)	Well differentiated; Grade I	Prostate	Dead (attributable to this cancer dx)	Alive or dead due to cancer	None	No radiation and/or cancer-directed surgery	255	Dead
65	1973	Blank(s)	Unknown	Prostate	Dead (attributable to this cancer dx)	Alive or dead due to cancer	None	No radiation and/or cancer-directed surgery	26	Dead
84	1973	Blank(s)	Unknown	Atherosclerosis	Alive or dead of other cause	Dead (attributable to causes other than this cancer dx)	None	No radiation and/or cancer-directed surgery	68	Dead
59	1973	Blank(s)	Unknown	Diseases of Heart	Alive or dead of other cause	Dead (attributable to causes other than this cancer dx)	Beam radiation	No radiation and/or cancer-directed surgery	385	Dead
83	1973	Blank(s)	Undifferentiated; anaplastic; Grade IV	Prostate	Dead (attributable to this cancer dx)	Alive or dead due to cancer	None	No radiation and/or cancer-directed surgery	7	Dead
66	1973	Blank(s)	Unknown	Prostate	Dead (attributable to this cancer dx)	Alive or dead due to cancer	Unknown	No radiation and/or cancer-directed surgery	Unknown	Dead
78	1973	Blank(s)	Poorly differentiated; Grade III	Prostate	Dead (attributable to this cancer dx)	Alive or dead due to cancer	None	No radiation and/or cancer-directed surgery	39	Dead
71	1973	Blank(s)	Poorly differentiated; Grade III	Lung and Bronchus	N/A not first tumor	N/A not first tumor	None	No radiation and/or cancer-directed surgery	8	Dead
71	1973	Blank(s)	Poorly differentiated; Grade III	Prostate	Dead (attributable to this cancer dx)	Alive or dead due to cancer	None	No radiation and/or cancer-directed surgery	72	Dead
70	1973	Blank(s)	Unknown	Diseases of Heart	Alive or dead of other cause	Dead (attributable to causes other than this cancer dx)	None	No radiation and/or cancer-directed surgery	27	Dead
73	1973	Blank(s)	Poorly differentiated; Grade III	Pneumonia and Influenza	Alive or dead of other cause	Dead (attributable to causes other than this cancer dx)	None	No radiation and/or cancer-directed surgery	44	Dead
73	1973	Blank(s)	Unknown	Prostate	Dead (attributable to this cancer dx)	Alive or dead due to cancer	None	No radiation and/or cancer-directed surgery	73	Dead
80	1973	Blank(s)	Unknown	Prostate	Dead (attributable to this cancer dx)	Alive or dead due to cancer	None	No radiation and/or cancer-directed surgery	39	Dead
67	1973	Blank(s)	Poorly differentiated; Grade III	Prostate	Dead (attributable to this cancer dx)	Alive or dead due to cancer	None	No radiation and/or cancer-directed surgery	235	Dead
67	1973	Blank(s)	Poorly differentiated; Grade III	Prostate	Dead (attributable to this cancer dx)	Alive or dead due to cancer	Beam radiation	Radiation after surgery	47	Dead
73	1973	Blank(s)	Unknown	Lung and Bronchus	N/A not first tumor	N/A not first tumor	None	No radiation and/or cancer-directed surgery	0	Dead
76	1973	Blank(s)	Undifferentiated; anaplastic; Grade IV	Kidney and Renal Pelvis	N/A not first tumor	N/A not first tumor	None	No radiation and/or cancer-directed surgery	112	Dead
75	1973	Blank(s)	Well differentiated; Grade I	State DC not available or state DC available but no COD	Alive or dead of other cause	Dead (attributable to causes other than this cancer dx)	None	No radiation and/or cancer-directed surgery	7	Dead
60	1973	Blank(s)	Well differentiated; Grade I	Non-Hodgkin Lymphoma	Dead (attributable to this cancer dx)	Alive or dead due to cancer	None	No radiation and/or cancer-directed surgery	206	Dead
57	1973	Blank(s)	Unknown	Prostate	Dead (attributable to this cancer dx)	Alive or dead due to cancer	None	No radiation and/or cancer-directed surgery	15	Dead
92	1973	Blank(s)	Poorly differentiated; Grade III	Diseases of Heart	Alive or dead of other cause	Dead (attributable to causes other than this cancer dx)	None	No radiation and/or cancer-directed surgery	62	Dead
83	1973	Blank(s)	Well differentiated; Grade I	Prostate	Dead (attributable to this cancer dx)	Alive or dead due to cancer	None	No radiation and/or cancer-directed surgery	22	Dead
72	1973	Blank(s)	Unknown	Accidents and Adverse Effects	Alive or dead of other cause	Dead (attributable to causes other than this cancer dx)	Beam radiation	No radiation and/or cancer-directed surgery	17	Dead
79	1973	Blank(s)	Poorly differentiated; Grade III	Prostate	Dead (attributable to this cancer dx)	Alive or dead due to cancer	None	No radiation and/or cancer-directed surgery	40	Dead
73	1973	Blank(s)	Poorly differentiated; Grade III	Prostate	Dead (attributable to this cancer dx)	Alive or dead due to cancer	None	No radiation and/or cancer-directed surgery	179	Dead
71	1973	Blank(s)	Undifferentiated; anaplastic; Grade IV	Urinary Bladder	Alive or dead of other cause	Dead (attributable to causes other than this cancer dx)	Beam radiation	No radiation and/or cancer-directed surgery	1	Dead
65	1973	Blank(s)	Unknown	Prostate	Dead (attributable to this cancer dx)	Alive or dead due to cancer	Beam radiation	Radiation after surgery	83	Dead
67	1973	Blank(s)	Unknown	Prostate	Dead (attributable to this cancer dx)	Alive or dead due to cancer	None	No radiation and/or cancer-directed surgery	57	Dead
79	1973	Blank(s)	Unknown	Diseases of Heart	N/A not first tumor	N/A not first tumor	None	No radiation and/or cancer-directed surgery	Unknown	Dead
79	1973	Blank(s)	Well differentiated; Grade I	Miscellaneous Malignant Cancer	Dead (attributable to this cancer dx)	Alive or dead due to cancer	None	No radiation and/or cancer-directed surgery	89	Dead
70	1973	Blank(s)	Poorly differentiated; Grade III	Prostate	Dead (attributable to this cancer dx)	Alive or dead due to cancer	None	No radiation and/or cancer-directed surgery	197	Dead
66	1973	Blank(s)	Well differentiated; Grade I	Diseases of Heart	Alive or dead of other cause	Dead (attributable to causes other than this cancer dx)	None	No radiation and/or cancer-directed surgery	44	Dead
56	1973	Blank(s)	Well differentiated; Grade I	Chronic Obstructive Pulmonary Disease and Allied Cond	Alive or dead of other cause	Dead (attributable to causes other than this cancer dx)	None	No radiation and/or cancer-directed surgery	347	Dead
56	1973	Blank(s)	Unknown	Prostate	Dead (attributable to this cancer dx)	Alive or dead due to cancer	None	No radiation and/or cancer-directed surgery	25	Dead
61	1973	Blank(s)	Unknown	Prostate	Dead (attributable to this cancer dx)	Alive or dead due to cancer	None	No radiation and/or cancer-directed surgery	23	Dead
87	1973	Blank(s)	Unknown	Pneumonia and Influenza	Alive or dead of other cause	Dead (attributable to causes other than this cancer dx)	None	No radiation and/or cancer-directed surgery	97	Dead
64	1973	Blank(s)	Unknown	Prostate	Dead (attributable to this cancer dx)	Alive or dead due to cancer	None	No radiation and/or cancer-directed surgery	319	Dead
53	1973	Blank(s)	Unknown	Alive	Alive or dead of other cause	Alive or dead due to cancer	Beam radiation	Radiation after surgery	160	Alive
63	1973	Blank(s)	Unknown	Cerebrovascular Diseases	Alive or dead of other cause	Dead (attributable to causes other than this cancer dx)	None	No radiation and/or cancer-directed surgery	120	Dead
60	1973	Blank(s)	Well differentiated; Grade I	Prostate	Dead (attributable to this cancer dx)	Alive or dead due to cancer	None	No radiation and/or cancer-directed surgery	21	Dead
67	1973	Blank(s)	Well differentiated; Grade I	Other Cause of Death	Alive or dead of other cause	Dead (attributable to causes other than this cancer dx)	None	No radiation and/or cancer-directed surgery	130	Dead
83	1973	Blank(s)	Well differentiated; Grade I	Chronic Obstructive Pulmonary Disease and Allied Cond	Alive or dead of other cause	Dead (attributable to causes other than this cancer dx)	None	No radiation and/or cancer-directed surgery	92	Dead
61	1973	Blank(s)	Undifferentiated; anaplastic; Grade IV	Diseases of Heart	Alive or dead of other cause	Dead (attributable to causes other than this cancer dx)	None	No radiation and/or cancer-directed surgery	83	Dead
79	1973	Blank(s)	Undifferentiated; anaplastic; Grade IV	Prostate	Dead (attributable to this cancer dx)	Alive or dead due to cancer	None	No radiation and/or cancer-directed surgery	19	Dead
55	1973	Blank(s)	Undifferentiated; anaplastic; Grade IV	Diseases of Heart	Alive or dead of other cause	Dead (attributable to causes other than this cancer dx)	Combination of beam with implants or isotopes	Radiation after surgery	147	Dead
68	1973	Blank(s)	Poorly differentiated; Grade III	Prostate	Dead (attributable to this cancer dx)	Alive or dead due to cancer	None	No radiation and/or cancer-directed surgery	103	Dead
73	1973	Blank(s)	Unknown	Prostate	Dead (attributable to this cancer dx)	Alive or dead due to cancer	None	No radiation and/or cancer-directed surgery	56	Dead
61	1973	Blank(s)	Unknown	State DC not available or state DC available but no COD	Alive or dead of other cause	Dead (attributable to causes other than this cancer dx)	None	No radiation and/or cancer-directed surgery	45	Dead
92	1973	Blank(s)	Unknown	Atherosclerosis	Alive or dead of other cause	Dead (attributable to causes other than this cancer dx)	None	No radiation and/or cancer-directed surgery	Unknown	Dead
66	1973	Blank(s)	Unknown	Hypertension without Heart Disease	Alive or dead of other cause	Dead (attributable to causes other than this cancer dx)	None	No radiation and/or cancer-directed surgery	126	Dead
55	1973	Blank(s)	Well differentiated; Grade I	State DC not available or state DC available but no COD	Alive or dead of other cause	Dead (attributable to causes other than this cancer dx)	None	No radiation and/or cancer-directed surgery	171	Dead
79	1973	Blank(s)	Poorly differentiated; Grade III	Diseases of Heart	Alive or dead of other cause	Dead (attributable to causes other than this cancer dx)	None	No radiation and/or cancer-directed surgery	7	Dead
52	1973	Blank(s)	Well differentiated; Grade I	Diseases of Heart	Alive or dead of other cause	Dead (attributable to causes other than this cancer dx)	None	No radiation and/or cancer-directed surgery	94	Dead
93	1973	Blank(s)	Poorly differentiated; Grade III	Cerebrovascular Diseases	Alive or dead of other cause	Dead (attributable to causes other than this cancer dx)	None	No radiation and/or cancer-directed surgery	41	Dead
89	1973	Blank(s)	Poorly differentiated; Grade III	Prostate	Dead (attributable to this cancer dx)	Alive or dead due to cancer	None	No radiation and/or cancer-directed surgery	18	Dead
76	1973	Blank(s)	Unknown	Prostate	Dead (attributable to this cancer dx)	Alive or dead due to cancer	None	No radiation and/or cancer-directed surgery	26	Dead
68	1973	Blank(s)	Well differentiated; Grade I	Prostate	Dead (attributable to this cancer dx)	Alive or dead due to cancer	None	No radiation and/or cancer-directed surgery	104	Dead
66	1973	Blank(s)	Poorly differentiated; Grade III	Prostate	Dead (attributable to this cancer dx)	Alive or dead due to cancer	Beam radiation	Radiation after surgery	36	Dead
50	1973	Blank(s)	Unknown	Prostate	Dead (attributable to this cancer dx)	Alive or dead due to cancer	Beam radiation	No radiation and/or cancer-directed surgery	95	Dead
75	1973	Blank(s)	Unknown	Diseases of Heart	Alive or dead of other cause	Dead (attributable to causes other than this cancer dx)	None	No radiation and/or cancer-directed surgery	15	Dead
67	1973	Blank(s)	Unknown	Prostate	Dead (attributable to this cancer dx)	Alive or dead due to cancer	Beam radiation	Radiation after surgery	70	Dead
76	1973	Blank(s)	Unknown	Aortic Aneurysm and Dissection	Alive or dead of other cause	Dead (attributable to causes other than this cancer dx)	None	No radiation and/or cancer-directed surgery	108	Dead
81	1973	Blank(s)	Unknown	Prostate	Dead (attributable to this cancer dx)	Alive or dead due to cancer	None	No radiation and/or cancer-directed surgery	5	Dead
57	1973	Blank(s)	Unknown	Prostate	Dead (attributable to this cancer dx)	Alive or dead due to cancer	None	No radiation and/or cancer-directed surgery	21	Dead
78	1973	Blank(s)	Well differentiated; Grade I	Accidents and Adverse Effects	Alive or dead of other cause	Dead (attributable to causes other than this cancer dx)	None	No radiation and/or cancer-directed surgery	44	Dead
77	1973	Blank(s)	Unknown	Prostate	Dead (attributable to this cancer dx)	Alive or dead due to cancer	None	No radiation and/or cancer-directed surgery	114	Dead
77	1973	Blank(s)	Poorly differentiated; Grade III	Prostate	Dead (attributable to this cancer dx)	Alive or dead due to cancer	None	No radiation and/or cancer-directed surgery	11	Dead
76	1973	Blank(s)	Well differentiated; Grade I	Chronic Obstructive Pulmonary Disease and Allied Cond	Alive or dead of other cause	Dead (attributable to causes other than this cancer dx)	None	No radiation and/or cancer-directed surgery	115	Dead
85	1973	Blank(s)	Poorly differentiated; Grade III	Diseases of Heart	Alive or dead of other cause	Dead (attributable to causes other than this cancer dx)	None	No radiation and/or cancer-directed surgery	41	Dead
77	1973	Blank(s)	Well differentiated; Grade I	Suicide and Self-Inflicted Injury	Alive or dead of other cause	Dead (attributable to causes other than this cancer dx)	None	No radiation and/or cancer-directed surgery	119	Dead
86	1973	Blank(s)	Unknown	Prostate	Dead (attributable to this cancer dx)	Alive or dead due to cancer	None	No radiation and/or cancer-directed surgery	0	Dead
88	1973	Blank(s)	Unknown	Diseases of Heart	Alive or dead of other cause	Dead (attributable to causes other than this cancer dx)	Unknown	No radiation and/or cancer-directed surgery	Unknown	Dead
72	1973	Blank(s)	Moderately differentiated; Grade II	State DC not available or state DC available but no COD	Alive or dead of other cause	Dead (attributable to causes other than this cancer dx)	None	No radiation and/or cancer-directed surgery	43	Dead
91	1973	Blank(s)	Unknown	Diseases of Heart	Alive or dead of other cause	Dead (attributable to causes other than this cancer dx)	Unknown	No radiation and/or cancer-directed surgery	Unknown	Dead
65	1973	Blank(s)	Poorly differentiated; Grade III	Prostate	Dead (attributable to this cancer dx)	Alive or dead due to cancer	None	No radiation and/or cancer-directed surgery	81	Dead
84	1973	Blank(s)	Unknown	Prostate	Dead (attributable to this cancer dx)	Alive or dead due to cancer	None	No radiation and/or cancer-directed surgery	49	Dead
70	1973	Blank(s)	Well differentiated; Grade I	Hypertension without Heart Disease	Alive or dead of other cause	Dead (attributable to causes other than this cancer dx)	Beam radiation	No radiation and/or cancer-directed surgery	75	Dead
68	1973	Blank(s)	Unknown	Pneumonia and Influenza	Alive or dead of other cause	Dead (attributable to causes other than this cancer dx)	None	No radiation and/or cancer-directed surgery	172	Dead
70	1973	Blank(s)	Unknown	Prostate	Dead (attributable to this cancer dx)	Alive or dead due to cancer	None	No radiation and/or cancer-directed surgery	71	Dead
69	1973	Blank(s)	Moderately differentiated; Grade II	Diseases of Heart	Alive or dead of other cause	Dead (attributable to causes other than this cancer dx)	None	No radiation and/or cancer-directed surgery	107	Dead
85	1973	Blank(s)	Unknown	Prostate	Dead (attributable to this cancer dx)	Alive or dead due to cancer	None	No radiation and/or cancer-directed surgery	13	Dead
57	1973	Blank(s)	Well differentiated; Grade I	Prostate	Dead (attributable to this cancer dx)	Alive or dead due to cancer	Beam radiation	No radiation and/or cancer-directed surgery	87	Dead
76	1973	Blank(s)	Well differentiated; Grade I	Accidents and Adverse Effects	Alive or dead of other cause	Dead (attributable to causes other than this cancer dx)	None	No radiation and/or cancer-directed surgery	64	Dead
70	1973	Blank(s)	Unknown	Cerebrovascular Diseases	Alive or dead of other cause	Dead (attributable to causes other than this cancer dx)	None	No radiation and/or cancer-directed surgery	8	Dead
81	1973	Blank(s)	Undifferentiated; anaplastic; Grade IV	State DC not available or state DC available but no COD	Alive or dead of other cause	Dead (attributable to causes other than this cancer dx)	None	No radiation and/or cancer-directed surgery	55	Dead
77	1973	Blank(s)	Unknown	Prostate	Dead (attributable to this cancer dx)	Alive or dead due to cancer	None	No radiation and/or cancer-directed surgery	339	Dead
85	1973	Blank(s)	Unknown	Atherosclerosis	Alive or dead of other cause	Dead (attributable to causes other than this cancer dx)	None	No radiation and/or cancer-directed surgery	25	Dead
82	1973	Blank(s)	Unknown	Cerebrovascular Diseases	Alive or dead of other cause	Dead (attributable to causes other than this cancer dx)	Unknown	No radiation and/or cancer-directed surgery	Unknown	Dead
64	1973	Blank(s)	Well differentiated; Grade I	Cerebrovascular Diseases	Alive or dead of other cause	Dead (attributable to causes other than this cancer dx)	None	No radiation and/or cancer-directed surgery	165	Dead
82	1973	Blank(s)	Unknown	Alive	Alive or dead of other cause	Alive or dead due to cancer	None	No radiation and/or cancer-directed surgery	0	Alive
73	1973	Blank(s)	Well differentiated; Grade I	Pneumonia and Influenza	Alive or dead of other cause	Dead (attributable to causes other than this cancer dx)	None	No radiation and/or cancer-directed surgery	70	Dead
89	1973	Blank(s)	Unknown	Cerebrovascular Diseases	Alive or dead of other cause	Dead (attributable to causes other than this cancer dx)	None	No radiation and/or cancer-directed surgery	11	Dead
77	1973	Blank(s)	Well differentiated; Grade I	Diseases of Heart	Alive or dead of other cause	Dead (attributable to causes other than this cancer dx)	None	No radiation and/or cancer-directed surgery	121	Dead
73	1973	Blank(s)	Unknown	Prostate	Dead (attributable to this cancer dx)	Alive or dead due to cancer	None	No radiation and/or cancer-directed surgery	55	Dead
69	1973	Blank(s)	Unknown	Prostate	Dead (attributable to this cancer dx)	Alive or dead due to cancer	None	No radiation and/or cancer-directed surgery	1	Dead
64	1973	Blank(s)	Unknown	Diabetes Mellitus	Alive or dead of other cause	Dead (attributable to causes other than this cancer dx)	None	No radiation and/or cancer-directed surgery	56	Dead
77	1973	Blank(s)	Unknown	Prostate	N/A not first tumor	N/A not first tumor	None	No radiation and/or cancer-directed surgery	27	Dead
75	1973	Blank(s)	Well differentiated; Grade I	Diseases of Heart	Alive or dead of other cause	Dead (attributable to causes other than this cancer dx)	Beam radiation	No radiation and/or cancer-directed surgery	43	Dead
65	1973	Blank(s)	Unknown	Prostate	Dead (attributable to this cancer dx)	Alive or dead due to cancer	None	No radiation and/or cancer-directed surgery	32	Dead
71	1973	Blank(s)	Unknown	Prostate	Dead (attributable to this cancer dx)	Alive or dead due to cancer	None	No radiation and/or cancer-directed surgery	11	Dead
63	1973	Blank(s)	Well differentiated; Grade I	Chronic Obstructive Pulmonary Disease and Allied Cond	Alive or dead of other cause	Dead (attributable to causes other than this cancer dx)	None	No radiation and/or cancer-directed surgery	96	Dead
65	1973	Blank(s)	Undifferentiated; anaplastic; Grade IV	Prostate	Dead (attributable to this cancer dx)	Alive or dead due to cancer	None	No radiation and/or cancer-directed surgery	101	Dead
81	1973	Blank(s)	Unknown	Pneumonia and Influenza	Alive or dead of other cause	Dead (attributable to causes other than this cancer dx)	Unknown	No radiation and/or cancer-directed surgery	Unknown	Dead
80	1973	Blank(s)	Unknown	Diseases of Heart	Alive or dead of other cause	Dead (attributable to causes other than this cancer dx)	None	No radiation and/or cancer-directed surgery	36	Dead
71	1973	Blank(s)	Unknown	Accidents and Adverse Effects	Alive or dead of other cause	Dead (attributable to causes other than this cancer dx)	None	No radiation and/or cancer-directed surgery	74	Dead
62	1973	Blank(s)	Poorly differentiated; Grade III	State DC not available or state DC available but no COD	Alive or dead of other cause	Dead (attributable to causes other than this cancer dx)	None	No radiation and/or cancer-directed surgery	24	Dead
64	1973	Blank(s)	Unknown	Diseases of Heart	Alive or dead of other cause	Dead (attributable to causes other than this cancer dx)	None	No radiation and/or cancer-directed surgery	50	Dead
62	1973	Blank(s)	Moderately differentiated; Grade II	Chronic Obstructive Pulmonary Disease and Allied Cond	Alive or dead of other cause	Dead (attributable to causes other than this cancer dx)	None	No radiation and/or cancer-directed surgery	25	Dead
96	1973	Blank(s)	Unknown	Other Cause of Death	Alive or dead of other cause	Dead (attributable to causes other than this cancer dx)	None	No radiation and/or cancer-directed surgery	33	Dead
71	1973	Blank(s)	Unknown	Prostate	Dead (attributable to this cancer dx)	Alive or dead due to cancer	None	No radiation and/or cancer-directed surgery	21	Dead
67	1973	Blank(s)	Unknown	Prostate	Dead (attributable to this cancer dx)	Alive or dead due to cancer	None	No radiation and/or cancer-directed surgery	99	Dead
76	1973	Blank(s)	Unknown	Cerebrovascular Diseases	Alive or dead of other cause	Dead (attributable to causes other than this cancer dx)	None	No radiation and/or cancer-directed surgery	Unknown	Dead
71	1973	Blank(s)	Unknown	Prostate	Dead (attributable to this cancer dx)	Alive or dead due to cancer	None	No radiation and/or cancer-directed surgery	18	Dead
57	1973	Blank(s)	Poorly differentiated; Grade III	Prostate	Dead (attributable to this cancer dx)	Alive or dead due to cancer	Beam radiation	No radiation and/or cancer-directed surgery	84	Dead
72	1973	Blank(s)	Moderately differentiated; Grade II	Gallbladder	Alive or dead of other cause	Dead (attributable to causes other than this cancer dx)	None	No radiation and/or cancer-directed surgery	78	Dead
62	1973	Blank(s)	Unknown	Prostate	Dead (attributable to this cancer dx)	Alive or dead due to cancer	None	No radiation and/or cancer-directed surgery	44	Dead
73	1973	Blank(s)	Unknown	Miscellaneous Malignant Cancer	N/A not first tumor	N/A not first tumor	None	No radiation and/or cancer-directed surgery	Unknown	Dead
63	1973	Blank(s)	Unknown	Lung and Bronchus	N/A not first tumor	N/A not first tumor	None	No radiation and/or cancer-directed surgery	Unknown	Dead
51	1973	Blank(s)	Unknown	Diseases of Heart	Alive or dead of other cause	Dead (attributable to causes other than this cancer dx)	None	No radiation and/or cancer-directed surgery	359	Dead
89	1973	Blank(s)	Unknown	Prostate	Dead (attributable to this cancer dx)	Alive or dead due to cancer	None	No radiation and/or cancer-directed surgery	2	Dead
59	1973	Blank(s)	Well differentiated; Grade I	Diseases of Heart	Alive or dead of other cause	Dead (attributable to causes other than this cancer dx)	None	No radiation and/or cancer-directed surgery	208	Dead
61	1973	Blank(s)	Well differentiated; Grade I	Pneumonia and Influenza	Alive or dead of other cause	Dead (attributable to causes other than this cancer dx)	None	No radiation and/or cancer-directed surgery	Unknown	Dead
78	1973	Blank(s)	Well differentiated; Grade I	Stomach and Duodenal Ulcers	Alive or dead of other cause	Dead (attributable to causes other than this cancer dx)	None	No radiation and/or cancer-directed surgery	110	Dead
64	1973	Blank(s)	Moderately differentiated; Grade II	Prostate	Dead (attributable to this cancer dx)	Alive or dead due to cancer	None	No radiation and/or cancer-directed surgery	81	Dead
70	1973	Blank(s)	Unknown	Diseases of Heart	Alive or dead of other cause	Dead (attributable to causes other than this cancer dx)	None	No radiation and/or cancer-directed surgery	265	Dead
91	1973	Blank(s)	Unknown	Pneumonia and Influenza	Alive or dead of other cause	Dead (attributable to causes other than this cancer dx)	None	No radiation and/or cancer-directed surgery	6	Dead
79	1973	Blank(s)	Unknown	Aortic Aneurysm and Dissection	Alive or dead of other cause	Dead (attributable to causes other than this cancer dx)	None	No radiation and/or cancer-directed surgery	Unknown	Dead
70	1973	Blank(s)	Unknown	Diseases of Heart	Alive or dead of other cause	Dead (attributable to causes other than this cancer dx)	None	No radiation and/or cancer-directed surgery	178	Dead
87	1973	Blank(s)	Well differentiated; Grade I	Diseases of Heart	Alive or dead of other cause	Dead (attributable to causes other than this cancer dx)	None	No radiation and/or cancer-directed surgery	69	Dead
67	1973	Blank(s)	Undifferentiated; anaplastic; Grade IV	Prostate	Dead (attributable to this cancer dx)	Alive or dead due to cancer	Beam radiation	Radiation after surgery	4	Dead
60	1973	Blank(s)	Unknown	Cerebrovascular Diseases	Alive or dead of other cause	Dead (attributable to causes other than this cancer dx)	None	No radiation and/or cancer-directed surgery	Unknown	Dead
74	1973	Blank(s)	Unknown	Diseases of Heart	Alive or dead of other cause	Dead (attributable to causes other than this cancer dx)	None	No radiation and/or cancer-directed surgery	Unknown	Dead
62	1973	Blank(s)	Unknown	Lung and Bronchus	N/A not first tumor	N/A not first tumor	None	No radiation and/or cancer-directed surgery	15	Dead
74	1973	Blank(s)	Unknown	Pneumonia and Influenza	Alive or dead of other cause	Dead (attributable to causes other than this cancer dx)	None	No radiation and/or cancer-directed surgery	171	Dead
91	1973	Blank(s)	Unknown	Cerebrovascular Diseases	Alive or dead of other cause	Dead (attributable to causes other than this cancer dx)	None	No radiation and/or cancer-directed surgery	3	Dead
73	1973	Blank(s)	Unknown	Diseases of Heart	Alive or dead of other cause	Dead (attributable to causes other than this cancer dx)	None	No radiation and/or cancer-directed surgery	Unknown	Dead
74	1973	Blank(s)	Undifferentiated; anaplastic; Grade IV	Prostate	Dead (attributable to this cancer dx)	Alive or dead due to cancer	None	No radiation and/or cancer-directed surgery	19	Dead
77	1973	Blank(s)	Poorly differentiated; Grade III	Diseases of Heart	Alive or dead of other cause	Dead (attributable to causes other than this cancer dx)	None	No radiation and/or cancer-directed surgery	119	Dead
72	1973	Blank(s)	Unknown	Aortic Aneurysm and Dissection	Alive or dead of other cause	Dead (attributable to causes other than this cancer dx)	None	No radiation and/or cancer-directed surgery	144	Dead
68	1973	Blank(s)	Poorly differentiated; Grade III	Prostate	Dead (attributable to this cancer dx)	Alive or dead due to cancer	None	No radiation and/or cancer-directed surgery	26	Dead
62	1973	Blank(s)	Well differentiated; Grade I	Prostate	Dead (attributable to this cancer dx)	Alive or dead due to cancer	None	No radiation and/or cancer-directed surgery	82	Dead
80	1973	Blank(s)	Undifferentiated; anaplastic; Grade IV	Prostate	Dead (attributable to this cancer dx)	Alive or dead due to cancer	None	No radiation and/or cancer-directed surgery	35	Dead
62	1973	Blank(s)	Well differentiated; Grade I	Diseases of Heart	Alive or dead of other cause	Dead (attributable to causes other than this cancer dx)	None	No radiation and/or cancer-directed surgery	387	Dead
75	1973	Blank(s)	Moderately differentiated; Grade II	Colon excluding Rectum	N/A not first tumor	N/A not first tumor	None	No radiation and/or cancer-directed surgery	77	Dead
70	1973	Blank(s)	Well differentiated; Grade I	Diseases of Heart	Alive or dead of other cause	Dead (attributable to causes other than this cancer dx)	None	No radiation and/or cancer-directed surgery	9	Dead
88	1973	Blank(s)	Unknown	Prostate	Dead (attributable to this cancer dx)	Alive or dead due to cancer	Unknown	No radiation and/or cancer-directed surgery	Unknown	Dead
63	1973	Blank(s)	Unknown	Accidents and Adverse Effects	Alive or dead of other cause	Dead (attributable to causes other than this cancer dx)	None	No radiation and/or cancer-directed surgery	280	Dead
65	1973	Blank(s)	Unknown	Prostate	Dead (attributable to this cancer dx)	Alive or dead due to cancer	Beam radiation	No radiation and/or cancer-directed surgery	98	Dead
56	1973	Blank(s)	Unknown	Miscellaneous Malignant Cancer	Dead (attributable to this cancer dx)	Alive or dead due to cancer	None	No radiation and/or cancer-directed surgery	63	Dead
60	1973	Blank(s)	Poorly differentiated; Grade III	Chronic Obstructive Pulmonary Disease and Allied Cond	Alive or dead of other cause	Dead (attributable to causes other than this cancer dx)	None	No radiation and/or cancer-directed surgery	97	Dead
75	1973	Blank(s)	Unknown	Diseases of Heart	Alive or dead of other cause	Dead (attributable to causes other than this cancer dx)	None	No radiation and/or cancer-directed surgery	Unknown	Dead
73	1973	Blank(s)	Poorly differentiated; Grade III	Prostate	Dead (attributable to this cancer dx)	Alive or dead due to cancer	None	No radiation and/or cancer-directed surgery	27	Dead
78	1973	Blank(s)	Unknown	Lung and Bronchus	Dead (attributable to this cancer dx)	Alive or dead due to cancer	None	No radiation and/or cancer-directed surgery	158	Dead
58	1973	Blank(s)	Unknown	Lung and Bronchus	Alive or dead of other cause	Dead (attributable to causes other than this cancer dx)	Beam radiation	Radiation after surgery	84	Dead
75	1973	Blank(s)	Unknown	Alive	Alive or dead of other cause	Alive or dead due to cancer	None	No radiation and/or cancer-directed surgery	50	Alive
71	1973	Blank(s)	Unknown	Prostate	Dead (attributable to this cancer dx)	Alive or dead due to cancer	None	No radiation and/or cancer-directed surgery	82	Dead
86	1973	Blank(s)	Unknown	Non-Hodgkin Lymphoma	N/A not first tumor	N/A not first tumor	None	No radiation and/or cancer-directed surgery	Unknown	Dead
69	1973	Blank(s)	Unknown	Urinary Bladder	Alive or dead of other cause	Dead (attributable to causes other than this cancer dx)	Beam radiation	No radiation and/or cancer-directed surgery	281	Dead
76	1973	Blank(s)	Unknown	Prostate	Dead (attributable to this cancer dx)	Alive or dead due to cancer	None	No radiation and/or cancer-directed surgery	16	Dead
86	1973	Blank(s)	Unknown	Other Cause of Death	Alive or dead of other cause	Dead (attributable to causes other than this cancer dx)	None	No radiation and/or cancer-directed surgery	31	Dead
60	1973	Blank(s)	Well differentiated; Grade I	Diseases of Heart	Alive or dead of other cause	Dead (attributable to causes other than this cancer dx)	None	No radiation and/or cancer-directed surgery	250	Dead
78	1973	Blank(s)	Poorly differentiated; Grade III	Prostate	Dead (attributable to this cancer dx)	Alive or dead due to cancer	None	No radiation and/or cancer-directed surgery	45	Dead
63	1973	Blank(s)	Unknown	Diseases of Heart	Alive or dead of other cause	Dead (attributable to causes other than this cancer dx)	None	No radiation and/or cancer-directed surgery	0	Dead
87	1973	Blank(s)	Unknown	Other Cause of Death	Alive or dead of other cause	Dead (attributable to causes other than this cancer dx)	None	No radiation and/or cancer-directed surgery	32	Dead
82	1973	Blank(s)	Unknown	Chronic Liver Disease and Cirrhosis	Alive or dead of other cause	Dead (attributable to causes other than this cancer dx)	None	No radiation and/or cancer-directed surgery	Unknown	Dead
76	1973	Blank(s)	Unknown	Rectum and Rectosigmoid Junction	N/A not first tumor	N/A not first tumor	None	No radiation and/or cancer-directed surgery	12	Dead
76	1973	Blank(s)	Moderately differentiated; Grade II	Chronic Obstructive Pulmonary Disease and Allied Cond	Alive or dead of other cause	Dead (attributable to causes other than this cancer dx)	None	No radiation and/or cancer-directed surgery	25	Dead
71	1973	Blank(s)	Unknown	Other Cause of Death	Alive or dead of other cause	Dead (attributable to causes other than this cancer dx)	None	No radiation and/or cancer-directed surgery	10	Dead
77	1973	Blank(s)	Unknown	Prostate	Dead (attributable to this cancer dx)	Alive or dead due to cancer	None	No radiation and/or cancer-directed surgery	74	Dead
85	1973	Blank(s)	Poorly differentiated; Grade III	Prostate	Dead (attributable to this cancer dx)	Alive or dead due to cancer	None	No radiation and/or cancer-directed surgery	5	Dead
71	1973	Blank(s)	Unknown	State DC not available or state DC available but no COD	Alive or dead of other cause	Dead (attributable to causes other than this cancer dx)	Beam radiation	No radiation and/or cancer-directed surgery	84	Dead
69	1973	Blank(s)	Unknown	Diseases of Heart	Alive or dead of other cause	Dead (attributable to causes other than this cancer dx)	None	No radiation and/or cancer-directed surgery	29	Dead
81	1973	Blank(s)	Moderately differentiated; Grade II	Pneumonia and Influenza	Alive or dead of other cause	Dead (attributable to causes other than this cancer dx)	None	No radiation and/or cancer-directed surgery	172	Dead
77	1973	Blank(s)	Unknown	Accidents and Adverse Effects	Alive or dead of other cause	Dead (attributable to causes other than this cancer dx)	None	No radiation and/or cancer-directed surgery	42	Dead
85	1973	Blank(s)	Unknown	Cerebrovascular Diseases	Alive or dead of other cause	Dead (attributable to causes other than this cancer dx)	None	No radiation and/or cancer-directed surgery	27	Dead
64	1973	Blank(s)	Unknown	Prostate	Dead (attributable to this cancer dx)	Alive or dead due to cancer	None	No radiation and/or cancer-directed surgery	22	Dead
75	1973	Blank(s)	Moderately differentiated; Grade II	Prostate	Dead (attributable to this cancer dx)	Alive or dead due to cancer	None	No radiation and/or cancer-directed surgery	136	Dead
75	1973	Blank(s)	Moderately differentiated; Grade II	Tonsil	Alive or dead of other cause	Dead (attributable to causes other than this cancer dx)	None	No radiation and/or cancer-directed surgery	18	Dead
71	1973	Blank(s)	Moderately differentiated; Grade II	Brain and Other Nervous System	Dead (attributable to this cancer dx)	Alive or dead due to cancer	None	No radiation and/or cancer-directed surgery	29	Dead
72	1973	Blank(s)	Well differentiated; Grade I	Chronic Obstructive Pulmonary Disease and Allied Cond	Alive or dead of other cause	Dead (attributable to causes other than this cancer dx)	None	No radiation and/or cancer-directed surgery	134	Dead
61	1973	Blank(s)	Well differentiated; Grade I	Diseases of Heart	Alive or dead of other cause	Dead (attributable to causes other than this cancer dx)	None	No radiation and/or cancer-directed surgery	269	Dead
83	1973	Blank(s)	Unknown	Stomach and Duodenal Ulcers	Alive or dead of other cause	Dead (attributable to causes other than this cancer dx)	None	No radiation and/or cancer-directed surgery	44	Dead
74	1973	Blank(s)	Well differentiated; Grade I	Diseases of Heart	Alive or dead of other cause	Dead (attributable to causes other than this cancer dx)	None	No radiation and/or cancer-directed surgery	Unknown	Dead
68	1973	Blank(s)	Poorly differentiated; Grade III	Prostate	Dead (attributable to this cancer dx)	Alive or dead due to cancer	Beam radiation	No radiation and/or cancer-directed surgery	188	Dead
58	1973	Blank(s)	Unknown	Prostate	Dead (attributable to this cancer dx)	Alive or dead due to cancer	None	No radiation and/or cancer-directed surgery	28	Dead
71	1973	Blank(s)	Unknown	State DC not available or state DC available but no COD	Alive or dead of other cause	Dead (attributable to causes other than this cancer dx)	None	No radiation and/or cancer-directed surgery	0	Dead
85	1973	Blank(s)	Well differentiated; Grade I	Cerebrovascular Diseases	Alive or dead of other cause	Dead (attributable to causes other than this cancer dx)	None	No radiation and/or cancer-directed surgery	27	Dead
96	1973	Blank(s)	Unknown	Diseases of Heart	Alive or dead of other cause	Dead (attributable to causes other than this cancer dx)	None	No radiation and/or cancer-directed surgery	21	Dead
82	1973	Blank(s)	Unknown	Diseases of Heart	Alive or dead of other cause	Dead (attributable to causes other than this cancer dx)	None	No radiation and/or cancer-directed surgery	19	Dead
76	1973	Blank(s)	Well differentiated; Grade I	Diseases of Heart	Alive or dead of other cause	Dead (attributable to causes other than this cancer dx)	None	No radiation and/or cancer-directed surgery	59	Dead
79	1973	Blank(s)	Unknown	State DC not available or state DC available but no COD	Alive or dead of other cause	Dead (attributable to causes other than this cancer dx)	None	No radiation and/or cancer-directed surgery	36	Dead
67	1973	Blank(s)	Undifferentiated; anaplastic; Grade IV	Lung and Bronchus	Alive or dead of other cause	Dead (attributable to causes other than this cancer dx)	None	No radiation and/or cancer-directed surgery	60	Dead
62	1973	Blank(s)	Unknown	Lung and Bronchus	Alive or dead of other cause	Dead (attributable to causes other than this cancer dx)	None	No radiation and/or cancer-directed surgery	148	Dead
67	1973	Blank(s)	Unknown	Prostate	Dead (attributable to this cancer dx)	Alive or dead due to cancer	Beam radiation	No radiation and/or cancer-directed surgery	62	Dead
72	1973	Blank(s)	Unknown	In situ, benign or unknown behavior neoplasm	Dead (attributable to this cancer dx)	Alive or dead due to cancer	None	No radiation and/or cancer-directed surgery	70	Dead
87	1973	Blank(s)	Well differentiated; Grade I	Diseases of Heart	Alive or dead of other cause	Dead (attributable to causes other than this cancer dx)	None	No radiation and/or cancer-directed surgery	37	Dead
66	1973	Blank(s)	Unknown	Urinary Bladder	Dead (attributable to this cancer dx)	Alive or dead due to cancer	None	No radiation and/or cancer-directed surgery	44	Dead
86	1973	Blank(s)	Unknown	Prostate	Dead (attributable to this cancer dx)	Alive or dead due to cancer	None	No radiation and/or cancer-directed surgery	23	Dead
66	1973	Blank(s)	Unknown	Pneumonia and Influenza	Alive or dead of other cause	Dead (attributable to causes other than this cancer dx)	None	No radiation and/or cancer-directed surgery	253	Dead
63	1973	Blank(s)	Unknown	Prostate	Dead (attributable to this cancer dx)	Alive or dead due to cancer	None	No radiation and/or cancer-directed surgery	48	Dead
73	1973	Blank(s)	Unknown	Other Cause of Death	Alive or dead of other cause	Dead (attributable to causes other than this cancer dx)	None	No radiation and/or cancer-directed surgery	152	Dead
77	1973	Blank(s)	Well differentiated; Grade I	Pneumonia and Influenza	Alive or dead of other cause	Dead (attributable to causes other than this cancer dx)	None	No radiation and/or cancer-directed surgery	153	Dead
66	1973	Blank(s)	Poorly differentiated; Grade III	Diseases of Heart	Alive or dead of other cause	Dead (attributable to causes other than this cancer dx)	None	No radiation and/or cancer-directed surgery	55	Dead
52	1973	Blank(s)	Unknown	Prostate	Dead (attributable to this cancer dx)	Alive or dead due to cancer	None	No radiation and/or cancer-directed surgery	220	Dead
74	1973	Blank(s)	Well differentiated; Grade I	Chronic Liver Disease and Cirrhosis	Alive or dead of other cause	Dead (attributable to causes other than this cancer dx)	None	No radiation and/or cancer-directed surgery	50	Dead
72	1973	Blank(s)	Moderately differentiated; Grade II	Diabetes Mellitus	Alive or dead of other cause	Dead (attributable to causes other than this cancer dx)	None	No radiation and/or cancer-directed surgery	139	Dead
79	1973	Blank(s)	Unknown	Other Cause of Death	Alive or dead of other cause	Dead (attributable to causes other than this cancer dx)	None	No radiation and/or cancer-directed surgery	Unknown	Dead
82	1973	Blank(s)	Unknown	State DC not available or state DC available but no COD	Alive or dead of other cause	Dead (attributable to causes other than this cancer dx)	None	No radiation and/or cancer-directed surgery	11	Dead
79	1973	Blank(s)	Unknown	Diseases of Heart	Alive or dead of other cause	Dead (attributable to causes other than this cancer dx)	Unknown	No radiation and/or cancer-directed surgery	Unknown	Dead
60	1973	Blank(s)	Unknown	Prostate	Dead (attributable to this cancer dx)	Alive or dead due to cancer	None	No radiation and/or cancer-directed surgery	43	Dead
87	1973	Blank(s)	Poorly differentiated; Grade III	Prostate	Dead (attributable to this cancer dx)	Alive or dead due to cancer	None	No radiation and/or cancer-directed surgery	8	Dead
67	1973	Blank(s)	Unknown	Alzheimers (ICD-9 and 10 only)	Alive or dead of other cause	Dead (attributable to causes other than this cancer dx)	None	No radiation and/or cancer-directed surgery	376	Dead
83	1973	Blank(s)	Unknown	Prostate	Dead (attributable to this cancer dx)	Alive or dead due to cancer	None	No radiation and/or cancer-directed surgery	11	Dead
60	1973	Blank(s)	Well differentiated; Grade I	Prostate	Dead (attributable to this cancer dx)	Alive or dead due to cancer	None	No radiation and/or cancer-directed surgery	228	Dead
80	1973	Blank(s)	Well differentiated; Grade I	Cerebrovascular Diseases	Alive or dead of other cause	Dead (attributable to causes other than this cancer dx)	None	No radiation and/or cancer-directed surgery	119	Dead
82	1973	Blank(s)	Well differentiated; Grade I	Prostate	Dead (attributable to this cancer dx)	Alive or dead due to cancer	None	No radiation and/or cancer-directed surgery	3	Dead
76	1973	Blank(s)	Unknown	Prostate	Dead (attributable to this cancer dx)	Alive or dead due to cancer	None	No radiation and/or cancer-directed surgery	13	Dead
83	1973	Blank(s)	Unknown	Prostate	Dead (attributable to this cancer dx)	Alive or dead due to cancer	None	No radiation and/or cancer-directed surgery	75	Dead
85	1973	Blank(s)	Moderately differentiated; Grade II	Other Cause of Death	Alive or dead of other cause	Dead (attributable to causes other than this cancer dx)	None	No radiation and/or cancer-directed surgery	Unknown	Dead
77	1973	Blank(s)	Unknown	Prostate	Dead (attributable to this cancer dx)	Alive or dead due to cancer	None	No radiation and/or cancer-directed surgery	3	Dead
77	1973	Blank(s)	Well differentiated; Grade I	Chronic Obstructive Pulmonary Disease and Allied Cond	Alive or dead of other cause	Dead (attributable to causes other than this cancer dx)	None	No radiation and/or cancer-directed surgery	88	Dead
55	1973	Blank(s)	Unknown	Pancreas	N/A not first tumor	N/A not first tumor	None	No radiation and/or cancer-directed surgery	Unknown	Dead
70	1973	Blank(s)	Poorly differentiated; Grade III	Lung and Bronchus	Alive or dead of other cause	Dead (attributable to causes other than this cancer dx)	None	No radiation and/or cancer-directed surgery	46	Dead
78	1973	Blank(s)	Poorly differentiated; Grade III	Prostate	Dead (attributable to this cancer dx)	Alive or dead due to cancer	None	No radiation and/or cancer-directed surgery	14	Dead
75	1973	Blank(s)	Unknown	State DC not available or state DC available but no COD	Alive or dead of other cause	Dead (attributable to causes other than this cancer dx)	None	No radiation and/or cancer-directed surgery	150	Dead
76	1973	Blank(s)	Unknown	Prostate	Dead (attributable to this cancer dx)	Alive or dead due to cancer	None	No radiation and/or cancer-directed surgery	64	Dead
68	1973	Blank(s)	Unknown	Prostate	Dead (attributable to this cancer dx)	Alive or dead due to cancer	Unknown	No radiation and/or cancer-directed surgery	Unknown	Dead
83	1973	Blank(s)	Unknown	Cerebrovascular Diseases	Alive or dead of other cause	Dead (attributable to causes other than this cancer dx)	None	No radiation and/or cancer-directed surgery	29	Dead
68	1973	Blank(s)	Unknown	Prostate	Dead (attributable to this cancer dx)	Alive or dead due to cancer	None	No radiation and/or cancer-directed surgery	26	Dead
68	1973	Blank(s)	Unknown	Prostate	Dead (attributable to this cancer dx)	Alive or dead due to cancer	None	No radiation and/or cancer-directed surgery	6	Dead
48	1973	Blank(s)	Unknown	Chronic Liver Disease and Cirrhosis	Alive or dead of other cause	Dead (attributable to causes other than this cancer dx)	None	No radiation and/or cancer-directed surgery	Unknown	Dead
84	1973	Blank(s)	Unknown	Prostate	Dead (attributable to this cancer dx)	Alive or dead due to cancer	None	No radiation and/or cancer-directed surgery	52	Dead
68	1973	Blank(s)	Unknown	Prostate	Dead (attributable to this cancer dx)	Alive or dead due to cancer	None	No radiation and/or cancer-directed surgery	51	Dead
56	1973	Blank(s)	Well differentiated; Grade I	Prostate	Dead (attributable to this cancer dx)	Alive or dead due to cancer	None	No radiation and/or cancer-directed surgery	80	Dead
77	1973	Blank(s)	Unknown	Rectum and Rectosigmoid Junction	N/A not first tumor	N/A not first tumor	None	No radiation and/or cancer-directed surgery	Unknown	Dead
75	1973	Blank(s)	Poorly differentiated; Grade III	Prostate	Dead (attributable to this cancer dx)	Alive or dead due to cancer	None	No radiation and/or cancer-directed surgery	29	Dead
72	1973	Blank(s)	Poorly differentiated; Grade III	Prostate	Dead (attributable to this cancer dx)	Alive or dead due to cancer	None	No radiation and/or cancer-directed surgery	69	Dead
71	1973	Blank(s)	Poorly differentiated; Grade III	Prostate	Dead (attributable to this cancer dx)	Alive or dead due to cancer	None	No radiation and/or cancer-directed surgery	20	Dead
79	1973	Blank(s)	Unknown	Lung and Bronchus	N/A not first tumor	N/A not first tumor	None	No radiation and/or cancer-directed surgery	Unknown	Dead
73	1973	Blank(s)	Unknown	Prostate	Dead (attributable to this cancer dx)	Alive or dead due to cancer	Unknown	No radiation and/or cancer-directed surgery	Unknown	Dead
92	1973	Blank(s)	Unknown	Prostate	Dead (attributable to this cancer dx)	Alive or dead due to cancer	Beam radiation	No radiation and/or cancer-directed surgery	1	Dead
82	1973	Blank(s)	Unknown	Prostate	Dead (attributable to this cancer dx)	Alive or dead due to cancer	None	No radiation and/or cancer-directed surgery	21	Dead
88	1973	Blank(s)	Well differentiated; Grade I	State DC not available or state DC available but no COD	Alive or dead of other cause	Dead (attributable to causes other than this cancer dx)	None	No radiation and/or cancer-directed surgery	84	Dead
72	1973	Blank(s)	Unknown	Prostate	Dead (attributable to this cancer dx)	Alive or dead due to cancer	None	No radiation and/or cancer-directed surgery	166	Dead
69	1973	Blank(s)	Unknown	Other Cause of Death	Alive or dead of other cause	Dead (attributable to causes other than this cancer dx)	None	No radiation and/or cancer-directed surgery	Unknown	Dead
86	1973	Blank(s)	Unknown	Prostate	Dead (attributable to this cancer dx)	Alive or dead due to cancer	None	No radiation and/or cancer-directed surgery	0	Dead
58	1973	Blank(s)	Well differentiated; Grade I	State DC not available or state DC available but no COD	Alive or dead of other cause	Dead (attributable to causes other than this cancer dx)	None	No radiation and/or cancer-directed surgery	314	Dead
69	1973	Blank(s)	Unknown	Prostate	Dead (attributable to this cancer dx)	Alive or dead due to cancer	None	No radiation and/or cancer-directed surgery	29	Dead
77	1973	Blank(s)	Unknown	Stomach	Alive or dead of other cause	Dead (attributable to causes other than this cancer dx)	None	No radiation and/or cancer-directed surgery	127	Dead
64	1973	Blank(s)	Unknown	Esophagus	Alive or dead of other cause	Dead (attributable to causes other than this cancer dx)	None	No radiation and/or cancer-directed surgery	121	Dead
66	1973	Blank(s)	Moderately differentiated; Grade II	Prostate	Dead (attributable to this cancer dx)	Alive or dead due to cancer	None	No radiation and/or cancer-directed surgery	133	Dead
73	1973	Blank(s)	Unknown	Prostate	Dead (attributable to this cancer dx)	Alive or dead due to cancer	None	No radiation and/or cancer-directed surgery	121	Dead
54	1973	Blank(s)	Well differentiated; Grade I	Prostate	Dead (attributable to this cancer dx)	Alive or dead due to cancer	None	No radiation and/or cancer-directed surgery	155	Dead
78	1973	Blank(s)	Unknown	Diseases of Heart	Alive or dead of other cause	Dead (attributable to causes other than this cancer dx)	None	No radiation and/or cancer-directed surgery	184	Dead
46	1973	Blank(s)	Unknown	Alive	Alive or dead of other cause	Alive or dead due to cancer	None	No radiation and/or cancer-directed surgery	198	Alive
80	1973	Blank(s)	Unknown	Diseases of Heart	Alive or dead of other cause	Dead (attributable to causes other than this cancer dx)	None	No radiation and/or cancer-directed surgery	156	Dead
62	1973	Blank(s)	Unknown	Pneumonia and Influenza	Alive or dead of other cause	Dead (attributable to causes other than this cancer dx)	Beam radiation	Radiation after surgery	215	Dead
62	1973	Blank(s)	Poorly differentiated; Grade III	Diseases of Heart	Alive or dead of other cause	Dead (attributable to causes other than this cancer dx)	None	No radiation and/or cancer-directed surgery	309	Dead
60	1973	Blank(s)	Unknown	Prostate	Dead (attributable to this cancer dx)	Alive or dead due to cancer	Beam radiation	No radiation and/or cancer-directed surgery	255	Dead
74	1973	Blank(s)	Unknown	Aortic Aneurysm and Dissection	Alive or dead of other cause	Dead (attributable to causes other than this cancer dx)	Beam radiation	Radiation after surgery	14	Dead
73	1973	Blank(s)	Poorly differentiated; Grade III	Prostate	Dead (attributable to this cancer dx)	Alive or dead due to cancer	Beam radiation	Radiation after surgery	27	Dead
64	1973	Blank(s)	Unknown	Prostate	Dead (attributable to this cancer dx)	Alive or dead due to cancer	Beam radiation	Radiation after surgery	26	Dead
70	1973	Blank(s)	Moderately differentiated; Grade II	Prostate	Dead (attributable to this cancer dx)	Alive or dead due to cancer	Combination of beam with implants or isotopes	No radiation and/or cancer-directed surgery	226	Dead
62	1973	Blank(s)	Unknown	Prostate	Dead (attributable to this cancer dx)	Alive or dead due to cancer	Beam radiation	No radiation and/or cancer-directed surgery	15	Dead
68	1973	Blank(s)	Well differentiated; Grade I	Pneumonia and Influenza	Alive or dead of other cause	Dead (attributable to causes other than this cancer dx)	None	No radiation and/or cancer-directed surgery	181	Dead
71	1973	Blank(s)	Unknown	Prostate	Dead (attributable to this cancer dx)	Alive or dead due to cancer	None	No radiation and/or cancer-directed surgery	15	Dead
57	1973	Blank(s)	Unknown	Prostate	Dead (attributable to this cancer dx)	Alive or dead due to cancer	None	No radiation and/or cancer-directed surgery	9	Dead
59	1973	Blank(s)	Unknown	Prostate	Dead (attributable to this cancer dx)	Alive or dead due to cancer	Beam radiation	No radiation and/or cancer-directed surgery	23	Dead
64	1973	Blank(s)	Unknown	Prostate	Dead (attributable to this cancer dx)	Alive or dead due to cancer	Beam radiation	Radiation after surgery	64	Dead
70	1973	Blank(s)	Poorly differentiated; Grade III	Prostate	Dead (attributable to this cancer dx)	Alive or dead due to cancer	Beam radiation	No radiation and/or cancer-directed surgery	155	Dead
81	1973	Blank(s)	Unknown	Prostate	Dead (attributable to this cancer dx)	Alive or dead due to cancer	None	No radiation and/or cancer-directed surgery	76	Dead
50	1973	Blank(s)	Poorly differentiated; Grade III	Prostate	Dead (attributable to this cancer dx)	Alive or dead due to cancer	Beam radiation	No radiation and/or cancer-directed surgery	216	Dead
70	1973	Blank(s)	Unknown	Prostate	Dead (attributable to this cancer dx)	Alive or dead due to cancer	None	No radiation and/or cancer-directed surgery	60	Dead
61	1973	Blank(s)	Unknown	Miscellaneous Malignant Cancer	Dead (attributable to this cancer dx)	Alive or dead due to cancer	Beam radiation	No radiation and/or cancer-directed surgery	130	Dead
61	1973	Blank(s)	Unknown	Prostate	Dead (attributable to this cancer dx)	Alive or dead due to cancer	None	No radiation and/or cancer-directed surgery	78	Dead
68	1973	Blank(s)	Poorly differentiated; Grade III	Prostate	Dead (attributable to this cancer dx)	Alive or dead due to cancer	None	No radiation and/or cancer-directed surgery	49	Dead
64	1973	Blank(s)	Unknown	Cerebrovascular Diseases	Alive or dead of other cause	Dead (attributable to causes other than this cancer dx)	None	No radiation and/or cancer-directed surgery	73	Dead
71	1973	Blank(s)	Well differentiated; Grade I	Lung and Bronchus	Alive or dead of other cause	Dead (attributable to causes other than this cancer dx)	Beam radiation	No radiation and/or cancer-directed surgery	237	Dead
79	1973	Blank(s)	Poorly differentiated; Grade III	Diseases of Heart	Alive or dead of other cause	Dead (attributable to causes other than this cancer dx)	None	No radiation and/or cancer-directed surgery	10	Dead
55	1973	Blank(s)	Poorly differentiated; Grade III	Chronic Obstructive Pulmonary Disease and Allied Cond	Alive or dead of other cause	Dead (attributable to causes other than this cancer dx)	Beam radiation	Radiation after surgery	48	Dead
66	1973	Blank(s)	Unknown	Prostate	Dead (attributable to this cancer dx)	Alive or dead due to cancer	Beam radiation	Radiation after surgery	219	Dead
87	1973	Blank(s)	Unknown	Prostate	Dead (attributable to this cancer dx)	Alive or dead due to cancer	None	No radiation and/or cancer-directed surgery	6	Dead
77	1973	Blank(s)	Well differentiated; Grade I	Diseases of Heart	Alive or dead of other cause	Dead (attributable to causes other than this cancer dx)	None	No radiation and/or cancer-directed surgery	6	Dead
72	1973	Blank(s)	Well differentiated; Grade I	Stomach and Duodenal Ulcers	Alive or dead of other cause	Dead (attributable to causes other than this cancer dx)	None	No radiation and/or cancer-directed surgery	18	Dead
84	1973	Blank(s)	Unknown	Diseases of Heart	N/A not first tumor	N/A not first tumor	None	No radiation and/or cancer-directed surgery	56	Dead
93	1973	Blank(s)	Unknown	Diseases of Heart	Alive or dead of other cause	Dead (attributable to causes other than this cancer dx)	Unknown	No radiation and/or cancer-directed surgery	Unknown	Dead
89	1973	Blank(s)	Unknown	Cerebrovascular Diseases	Alive or dead of other cause	Dead (attributable to causes other than this cancer dx)	Unknown	No radiation and/or cancer-directed surgery	Unknown	Dead
76	1973	Blank(s)	Unknown	Prostate	Dead (attributable to this cancer dx)	Alive or dead due to cancer	Unknown	No radiation and/or cancer-directed surgery	Unknown	Dead
84	1973	Blank(s)	Unknown	Prostate	Dead (attributable to this cancer dx)	Alive or dead due to cancer	Unknown	No radiation and/or cancer-directed surgery	Unknown	Dead
62	1973	Blank(s)	Unknown	Chronic Obstructive Pulmonary Disease and Allied Cond	Alive or dead of other cause	Dead (attributable to causes other than this cancer dx)	Unknown	No radiation and/or cancer-directed surgery	Unknown	Dead
86	1973	Blank(s)	Unknown	Prostate	Dead (attributable to this cancer dx)	Alive or dead due to cancer	Unknown	No radiation and/or cancer-directed surgery	Unknown	Dead
79	1973	Blank(s)	Unknown	Chronic Obstructive Pulmonary Disease and Allied Cond	Alive or dead of other cause	Dead (attributable to causes other than this cancer dx)	None	No radiation and/or cancer-directed surgery	Unknown	Dead
86	1973	Blank(s)	Unknown	Diseases of Heart	Alive or dead of other cause	Dead (attributable to causes other than this cancer dx)	None	No radiation and/or cancer-directed surgery	92	Dead
63	1973	Blank(s)	Unknown	Prostate	N/A not first tumor	N/A not first tumor	Beam radiation	Radiation after surgery	53	Dead
78	1973	Blank(s)	Unknown	Diseases of Heart	N/A not first tumor	N/A not first tumor	None	No radiation and/or cancer-directed surgery	50	Dead
81	1973	Blank(s)	Unknown	Prostate	Dead (attributable to this cancer dx)	Alive or dead due to cancer	None	No radiation and/or cancer-directed surgery	0	Dead
84	1973	Blank(s)	Unknown	Diseases of Heart	Alive or dead of other cause	Dead (attributable to causes other than this cancer dx)	None	No radiation and/or cancer-directed surgery	65	Dead
76	1973	Blank(s)	Unknown	Diseases of Heart	Alive or dead of other cause	Dead (attributable to causes other than this cancer dx)	None	No radiation and/or cancer-directed surgery	113	Dead
83	1973	Blank(s)	Unknown	Prostate	N/A not first tumor	N/A not first tumor	None	No radiation and/or cancer-directed surgery	8	Dead
59	1973	Blank(s)	Unknown	Lung and Bronchus	N/A not first tumor	N/A not first tumor	Beam radiation	Radiation after surgery	38	Dead
68	1973	Blank(s)	Well differentiated; Grade I	Colon excluding Rectum	N/A not first tumor	N/A not first tumor	Beam radiation	No radiation and/or cancer-directed surgery	32	Dead
82	1973	Blank(s)	Unknown	Prostate	Dead (attributable to this cancer dx)	Alive or dead due to cancer	None	No radiation and/or cancer-directed surgery	11	Dead
74	1973	Blank(s)	Unknown	Diseases of Heart	N/A not first tumor	N/A not first tumor	None	No radiation and/or cancer-directed surgery	41	Dead
66	1973	Blank(s)	Unknown	Cerebrovascular Diseases	Alive or dead of other cause	Dead (attributable to causes other than this cancer dx)	None	No radiation and/or cancer-directed surgery	44	Dead
82	1973	Blank(s)	Unknown	Diseases of Heart	Alive or dead of other cause	Dead (attributable to causes other than this cancer dx)	None	No radiation and/or cancer-directed surgery	Unknown	Dead
55	1973	Blank(s)	Well differentiated; Grade I	Other Cause of Death	N/A not first tumor	N/A not first tumor	None	No radiation and/or cancer-directed surgery	405	Dead
79	1973	Blank(s)	Unknown	Cerebrovascular Diseases	N/A not first tumor	N/A not first tumor	None	No radiation and/or cancer-directed surgery	0	Dead
83	1973	Blank(s)	Unknown	Prostate	Dead (attributable to this cancer dx)	Alive or dead due to cancer	None	No radiation and/or cancer-directed surgery	0	Dead
78	1973	Blank(s)	Unknown	Pneumonia and Influenza	N/A not first tumor	N/A not first tumor	None	No radiation and/or cancer-directed surgery	127	Dead
71	1973	Blank(s)	Unknown	Prostate	Dead (attributable to this cancer dx)	Alive or dead due to cancer	None	No radiation and/or cancer-directed surgery	113	Dead
74	1973	Blank(s)	Moderately differentiated; Grade II	In situ, benign or unknown behavior neoplasm	N/A not first tumor	N/A not first tumor	None	No radiation and/or cancer-directed surgery	Unknown	Dead
87	1973	Blank(s)	Unknown	Cerebrovascular Diseases	N/A not first tumor	N/A not first tumor	None	No radiation and/or cancer-directed surgery	32	Dead
84	1973	Blank(s)	Moderately differentiated; Grade II	Atherosclerosis	N/A not first tumor	N/A not first tumor	None	No radiation and/or cancer-directed surgery	16	Dead
52	1973	Blank(s)	Unknown	Cerebrovascular Diseases	N/A not first tumor	N/A not first tumor	Beam radiation	No radiation and/or cancer-directed surgery	210	Dead
81	1973	Blank(s)	Unknown	Other Cause of Death	Alive or dead of other cause	Dead (attributable to causes other than this cancer dx)	None	No radiation and/or cancer-directed surgery	38	Dead
78	1973	Blank(s)	Unknown	Prostate	N/A not first tumor	N/A not first tumor	None	No radiation and/or cancer-directed surgery	96	Dead
86	1973	Blank(s)	Poorly differentiated; Grade III	Prostate	N/A not first tumor	N/A not first tumor	None	No radiation and/or cancer-directed surgery	68	Dead
93	1973	Blank(s)	Unknown	Prostate	N/A not first tumor	N/A not first tumor	None	No radiation and/or cancer-directed surgery	21	Dead
76	1973	Blank(s)	Moderately differentiated; Grade II	Prostate	N/A not first tumor	N/A not first tumor	None	No radiation and/or cancer-directed surgery	79	Dead
78	1973	Blank(s)	Unknown	Urinary Bladder	N/A not first tumor	N/A not first tumor	Beam radiation	No radiation and/or cancer-directed surgery	95	Dead
80	1973	Blank(s)	Unknown	Prostate	N/A not first tumor	N/A not first tumor	None	No radiation and/or cancer-directed surgery	0	Dead
72	1973	Blank(s)	Unknown	Colon excluding Rectum	N/A not first tumor	N/A not first tumor	None	No radiation and/or cancer-directed surgery	68	Dead
80	1973	Blank(s)	Poorly differentiated; Grade III	Prostate	N/A not first tumor	N/A not first tumor	None	No radiation and/or cancer-directed surgery	40	Dead
81	1973	Blank(s)	Unknown	Cerebrovascular Diseases	N/A not first tumor	N/A not first tumor	None	No radiation and/or cancer-directed surgery	Unknown	Dead
71	1973	Blank(s)	Unknown	Prostate	N/A not first tumor	N/A not first tumor	None	No radiation and/or cancer-directed surgery	128	Dead
55	1973	Blank(s)	Unknown	Melanoma of the Skin	N/A not first tumor	N/A not first tumor	None	No radiation and/or cancer-directed surgery	Unknown	Dead
70	1973	Blank(s)	Unknown	Colon excluding Rectum	N/A not first tumor	N/A not first tumor	Unknown	No radiation and/or cancer-directed surgery	0	Dead
72	1973	Blank(s)	Unknown	Lung and Bronchus	Alive or dead of other cause	Dead (attributable to causes other than this cancer dx)	None	No radiation and/or cancer-directed surgery	14	Dead
64	1973	Blank(s)	Unknown	Stomach and Duodenal Ulcers	N/A not first tumor	N/A not first tumor	None	No radiation and/or cancer-directed surgery	Unknown	Dead
71	1973	Blank(s)	Unknown	Cerebrovascular Diseases	N/A not first tumor	N/A not first tumor	None	No radiation and/or cancer-directed surgery	23	Dead
81	1973	Blank(s)	Unknown	Diseases of Heart	N/A not first tumor	N/A not first tumor	None	No radiation and/or cancer-directed surgery	18	Dead
84	1973	Blank(s)	Unknown	Diseases of Heart	N/A not first tumor	N/A not first tumor	None	No radiation and/or cancer-directed surgery	0	Dead
63	1973	Blank(s)	Unknown	Gum and Other Mouth	N/A not first tumor	N/A not first tumor	None	No radiation and/or cancer-directed surgery	Unknown	Dead
75	1973	Blank(s)	Unknown	Prostate	N/A not first tumor	N/A not first tumor	None	No radiation and/or cancer-directed surgery	6	Dead
80	1973	Blank(s)	Poorly differentiated; Grade III	Prostate	N/A not first tumor	N/A not first tumor	None	No radiation and/or cancer-directed surgery	14	Dead
72	1973	Blank(s)	Unknown	Lung and Bronchus	Dead (attributable to this cancer dx)	Alive or dead due to cancer	None	No radiation and/or cancer-directed surgery	66	Dead
75	1973	Blank(s)	Well differentiated; Grade I	Cerebrovascular Diseases	N/A not first tumor	N/A not first tumor	None	No radiation and/or cancer-directed surgery	Unknown	Dead
65	1973	Blank(s)	Moderately differentiated; Grade II	Lung and Bronchus	N/A not first tumor	N/A not first tumor	None	No radiation and/or cancer-directed surgery	Unknown	Dead
67	1973	Blank(s)	Unknown	Lung and Bronchus	N/A not first tumor	N/A not first tumor	None	No radiation and/or cancer-directed surgery	66	Dead
52	1973	Blank(s)	Unknown	Prostate	N/A not first tumor	N/A not first tumor	None	No radiation and/or cancer-directed surgery	309	Dead
83	1973	Blank(s)	Well differentiated; Grade I	Diseases of Heart	N/A not first tumor	N/A not first tumor	None	No radiation and/or cancer-directed surgery	23	Dead
65	1973	Blank(s)	Well differentiated; Grade I	Diseases of Heart	N/A not first tumor	N/A not first tumor	None	No radiation and/or cancer-directed surgery	0	Dead
61	1973	Blank(s)	Unknown	Diseases of Heart	Alive or dead of other cause	Dead (attributable to causes other than this cancer dx)	None	No radiation and/or cancer-directed surgery	33	Dead
78	1973	Blank(s)	Poorly differentiated; Grade III	Diseases of Heart	Alive or dead of other cause	Dead (attributable to causes other than this cancer dx)	None	No radiation and/or cancer-directed surgery	43	Dead
81	1973	Blank(s)	Unknown	Prostate	Dead (attributable to this cancer dx)	Alive or dead due to cancer	None	No radiation and/or cancer-directed surgery	3	Dead
76	1973	Blank(s)	Poorly differentiated; Grade III	Urinary Bladder	N/A not first tumor	N/A not first tumor	None	No radiation and/or cancer-directed surgery	47	Dead
72	1973	Blank(s)	Poorly differentiated; Grade III	Prostate	Dead (attributable to this cancer dx)	Alive or dead due to cancer	Beam radiation	No radiation and/or cancer-directed surgery	2	Dead
67	1973	Blank(s)	Unknown	Diseases of Heart	Alive or dead of other cause	Dead (attributable to causes other than this cancer dx)	None	No radiation and/or cancer-directed surgery	2	Dead
64	1973	Blank(s)	Unknown	Lung and Bronchus	Dead (attributable to this cancer dx)	Alive or dead due to cancer	None	No radiation and/or cancer-directed surgery	Unknown	Dead
63	1973	Blank(s)	Unknown	Stomach	N/A not first tumor	N/A not first tumor	None	No radiation and/or cancer-directed surgery	Unknown	Dead
75	1973	Blank(s)	Unknown	Other Cause of Death	N/A not first tumor	N/A not first tumor	None	No radiation and/or cancer-directed surgery	Unknown	Dead
59	1973	Blank(s)	Poorly differentiated; Grade III	Prostate	Dead (attributable to this cancer dx)	Alive or dead due to cancer	None	No radiation and/or cancer-directed surgery	8	Dead
77	1973	Blank(s)	Unknown	Atherosclerosis	Alive or dead of other cause	Dead (attributable to causes other than this cancer dx)	None	No radiation and/or cancer-directed surgery	44	Dead
76	1973	Blank(s)	Unknown	Prostate	Dead (attributable to this cancer dx)	Alive or dead due to cancer	None	No radiation and/or cancer-directed surgery	25	Dead
80	1973	Blank(s)	Unknown	Prostate	Dead (attributable to this cancer dx)	Alive or dead due to cancer	None	No radiation and/or cancer-directed surgery	23	Dead
69	1973	Blank(s)	Unknown	Stomach	Dead (attributable to this cancer dx)	Alive or dead due to cancer	None	No radiation and/or cancer-directed surgery	244	Dead
77	1973	Blank(s)	Unknown	Diseases of Heart	Alive or dead of other cause	Dead (attributable to causes other than this cancer dx)	None	No radiation and/or cancer-directed surgery	5	Dead
79	1973	Blank(s)	Unknown	Lung and Bronchus	N/A not first tumor	N/A not first tumor	None	No radiation and/or cancer-directed surgery	2	Dead
78	1973	Blank(s)	Unknown	Colon excluding Rectum	N/A not first tumor	N/A not first tumor	None	No radiation and/or cancer-directed surgery	Unknown	Dead
74	1973	Blank(s)	Well differentiated; Grade I	Other Myeloid/Monocytic Leukemia	Alive or dead of other cause	Dead (attributable to causes other than this cancer dx)	None	No radiation and/or cancer-directed surgery	109	Dead
74	1973	Blank(s)	Well differentiated; Grade I	Prostate	Dead (attributable to this cancer dx)	Alive or dead due to cancer	None	No radiation and/or cancer-directed surgery	67	Dead
75	1973	Blank(s)	Unknown	Non-Hodgkin Lymphoma	N/A not first tumor	N/A not first tumor	None	No radiation and/or cancer-directed surgery	Unknown	Dead
71	1973	Blank(s)	Unknown	Prostate	Dead (attributable to this cancer dx)	Alive or dead due to cancer	None	No radiation and/or cancer-directed surgery	32	Dead
64	1973	Blank(s)	Well differentiated; Grade I	Prostate	Dead (attributable to this cancer dx)	Alive or dead due to cancer	None	No radiation and/or cancer-directed surgery	58	Dead
78	1973	Blank(s)	Unknown	Pneumonia and Influenza	Alive or dead of other cause	Dead (attributable to causes other than this cancer dx)	None	No radiation and/or cancer-directed surgery	5	Dead
75	1973	Blank(s)	Undifferentiated; anaplastic; Grade IV	Prostate	Dead (attributable to this cancer dx)	Alive or dead due to cancer	None	No radiation and/or cancer-directed surgery	11	Dead
73	1973	Blank(s)	Unknown	Prostate	Dead (attributable to this cancer dx)	Alive or dead due to cancer	None	No radiation and/or cancer-directed surgery	48	Dead
62	1973	Blank(s)	Unknown	Prostate	Dead (attributable to this cancer dx)	Alive or dead due to cancer	None	No radiation and/or cancer-directed surgery	120	Dead
70	1973	Blank(s)	Well differentiated; Grade I	Diseases of Heart	Alive or dead of other cause	Dead (attributable to causes other than this cancer dx)	None	No radiation and/or cancer-directed surgery	192	Dead
67	1973	Blank(s)	Unknown	Prostate	Dead (attributable to this cancer dx)	Alive or dead due to cancer	Beam radiation	Radiation after surgery	27	Dead
62	1973	Blank(s)	Moderately differentiated; Grade II	Chronic Obstructive Pulmonary Disease and Allied Cond	Alive or dead of other cause	Dead (attributable to causes other than this cancer dx)	Beam radiation	Radiation after surgery	82	Dead
86	1973	Blank(s)	Undifferentiated; anaplastic; Grade IV	Prostate	Dead (attributable to this cancer dx)	Alive or dead due to cancer	None	No radiation and/or cancer-directed surgery	0	Dead
67	1973	Blank(s)	Unknown	Diseases of Heart	Alive or dead of other cause	Dead (attributable to causes other than this cancer dx)	None	No radiation and/or cancer-directed surgery	134	Dead
68	1973	Blank(s)	Unknown	Cerebrovascular Diseases	Alive or dead of other cause	Dead (attributable to causes other than this cancer dx)	None	No radiation and/or cancer-directed surgery	40	Dead
69	1973	Blank(s)	Unknown	Diseases of Heart	Alive or dead of other cause	Dead (attributable to causes other than this cancer dx)	None	No radiation and/or cancer-directed surgery	284	Dead
78	1973	Blank(s)	Well differentiated; Grade I	Diseases of Heart	Alive or dead of other cause	Dead (attributable to causes other than this cancer dx)	None	No radiation and/or cancer-directed surgery	116	Dead
66	1973	Blank(s)	Well differentiated; Grade I	Other Cause of Death	Alive or dead of other cause	Dead (attributable to causes other than this cancer dx)	None	No radiation and/or cancer-directed surgery	233	Dead
67	1973	Blank(s)	Moderately differentiated; Grade II	Lung and Bronchus	N/A not first tumor	N/A not first tumor	None	No radiation and/or cancer-directed surgery	11	Dead
69	1973	Blank(s)	Moderately differentiated; Grade II	Chronic Obstructive Pulmonary Disease and Allied Cond	Alive or dead of other cause	Dead (attributable to causes other than this cancer dx)	None	No radiation and/or cancer-directed surgery	84	Dead
76	1973	Blank(s)	Well differentiated; Grade I	Other Cause of Death	Alive or dead of other cause	Dead (attributable to causes other than this cancer dx)	None	No radiation and/or cancer-directed surgery	36	Dead
63	1973	Blank(s)	Unknown	Accidents and Adverse Effects	Alive or dead of other cause	Dead (attributable to causes other than this cancer dx)	None	No radiation and/or cancer-directed surgery	24	Dead
82	1973	Blank(s)	Poorly differentiated; Grade III	Diseases of Heart	N/A not first tumor	N/A not first tumor	None	No radiation and/or cancer-directed surgery	5	Dead
69	1973	Blank(s)	Undifferentiated; anaplastic; Grade IV	Prostate	Dead (attributable to this cancer dx)	Alive or dead due to cancer	None	No radiation and/or cancer-directed surgery	70	Dead
65	1973	Blank(s)	Unknown	Prostate	Dead (attributable to this cancer dx)	Alive or dead due to cancer	Beam radiation	Radiation after surgery	67	Dead
73	1973	Blank(s)	Unknown	Diseases of Heart	Alive or dead of other cause	Dead (attributable to causes other than this cancer dx)	None	No radiation and/or cancer-directed surgery	24	Dead
79	1973	Blank(s)	Unknown	Prostate	Dead (attributable to this cancer dx)	Alive or dead due to cancer	None	No radiation and/or cancer-directed surgery	30	Dead
90	1973	Blank(s)	Well differentiated; Grade I	Diseases of Heart	Alive or dead of other cause	Dead (attributable to causes other than this cancer dx)	None	No radiation and/or cancer-directed surgery	81	Dead
69	1973	Blank(s)	Unknown	Diseases of Heart	Alive or dead of other cause	Dead (attributable to causes other than this cancer dx)	None	No radiation and/or cancer-directed surgery	165	Dead
58	1973	Blank(s)	Unknown	Prostate	Dead (attributable to this cancer dx)	Alive or dead due to cancer	Beam radiation	Radiation after surgery	17	Dead
56	1973	Blank(s)	Well differentiated; Grade I	State DC not available or state DC available but no COD	Alive or dead of other cause	Dead (attributable to causes other than this cancer dx)	None	No radiation and/or cancer-directed surgery	17	Dead
54	1973	Blank(s)	Unknown	Other Cause of Death	Alive or dead of other cause	Dead (attributable to causes other than this cancer dx)	None	No radiation and/or cancer-directed surgery	310	Dead
58	1973	Blank(s)	Well differentiated; Grade I	Prostate	Dead (attributable to this cancer dx)	Alive or dead due to cancer	None	No radiation and/or cancer-directed surgery	157	Dead
71	1973	Blank(s)	Unknown	Prostate	Dead (attributable to this cancer dx)	Alive or dead due to cancer	None	No radiation and/or cancer-directed surgery	169	Dead
88	1973	Blank(s)	Unknown	Diseases of Heart	Alive or dead of other cause	Dead (attributable to causes other than this cancer dx)	None	No radiation and/or cancer-directed surgery	123	Dead
70	1973	Blank(s)	Unknown	Accidents and Adverse Effects	Alive or dead of other cause	Dead (attributable to causes other than this cancer dx)	None	No radiation and/or cancer-directed surgery	18	Dead
70	1973	Blank(s)	Unknown	Prostate	Dead (attributable to this cancer dx)	Alive or dead due to cancer	None	No radiation and/or cancer-directed surgery	98	Dead
66	1973	Blank(s)	Moderately differentiated; Grade II	Prostate	Dead (attributable to this cancer dx)	Alive or dead due to cancer	None	No radiation and/or cancer-directed surgery	45	Dead
70	1973	Blank(s)	Unknown	Other Cause of Death	Alive or dead of other cause	Dead (attributable to causes other than this cancer dx)	None	No radiation and/or cancer-directed surgery	2	Dead
66	1973	Blank(s)	Unknown	Nephritis, Nephrotic Syndrome and Nephrosis	Alive or dead of other cause	Dead (attributable to causes other than this cancer dx)	None	No radiation and/or cancer-directed surgery	98	Dead
71	1973	Blank(s)	Unknown	Prostate	Dead (attributable to this cancer dx)	Alive or dead due to cancer	None	No radiation and/or cancer-directed surgery	24	Dead
56	1973	Blank(s)	Unknown	Prostate	Dead (attributable to this cancer dx)	Alive or dead due to cancer	Beam radiation	No radiation and/or cancer-directed surgery	29	Dead
81	1973	Blank(s)	Unknown	Diseases of Heart	Alive or dead of other cause	Dead (attributable to causes other than this cancer dx)	None	No radiation and/or cancer-directed surgery	45	Dead
68	1973	Blank(s)	Unknown	Diseases of Heart	Alive or dead of other cause	Dead (attributable to causes other than this cancer dx)	Beam radiation	No radiation and/or cancer-directed surgery	102	Dead
67	1973	Blank(s)	Unknown	Diseases of Heart	Alive or dead of other cause	Dead (attributable to causes other than this cancer dx)	Beam radiation	No radiation and/or cancer-directed surgery	55	Dead
79	1973	Blank(s)	Poorly differentiated; Grade III	Prostate	Dead (attributable to this cancer dx)	Alive or dead due to cancer	None	No radiation and/or cancer-directed surgery	20	Dead
86	1973	Blank(s)	Well differentiated; Grade I	Other Cause of Death	N/A not first tumor	N/A not first tumor	None	No radiation and/or cancer-directed surgery	47	Dead
69	1973	Blank(s)	Unknown	Cerebrovascular Diseases	Alive or dead of other cause	Dead (attributable to causes other than this cancer dx)	None	No radiation and/or cancer-directed surgery	16	Dead
63	1973	Blank(s)	Well differentiated; Grade I	Cerebrovascular Diseases	Alive or dead of other cause	Dead (attributable to causes other than this cancer dx)	None	No radiation and/or cancer-directed surgery	84	Dead
72	1973	Blank(s)	Poorly differentiated; Grade III	Prostate	Dead (attributable to this cancer dx)	Alive or dead due to cancer	None	No radiation and/or cancer-directed surgery	36	Dead
75	1973	Blank(s)	Unknown	Stomach	N/A not first tumor	N/A not first tumor	None	No radiation and/or cancer-directed surgery	9	Dead
88	1973	Blank(s)	Well differentiated; Grade I	Diseases of Heart	Alive or dead of other cause	Dead (attributable to causes other than this cancer dx)	None	No radiation and/or cancer-directed surgery	4	Dead
79	1973	Blank(s)	Unknown	Diseases of Heart	Alive or dead of other cause	Dead (attributable to causes other than this cancer dx)	None	No radiation and/or cancer-directed surgery	33	Dead
73	1973	Blank(s)	Unknown	State DC not available or state DC available but no COD	Alive or dead of other cause	Dead (attributable to causes other than this cancer dx)	None	No radiation and/or cancer-directed surgery	205	Dead
75	1973	Blank(s)	Poorly differentiated; Grade III	Prostate	Dead (attributable to this cancer dx)	Alive or dead due to cancer	Beam radiation	Radiation after surgery	49	Dead
71	1973	Blank(s)	Unknown	Diseases of Heart	Alive or dead of other cause	Dead (attributable to causes other than this cancer dx)	None	No radiation and/or cancer-directed surgery	95	Dead
56	1973	Blank(s)	Unknown	Prostate	Dead (attributable to this cancer dx)	Alive or dead due to cancer	None	No radiation and/or cancer-directed surgery	40	Dead
60	1973	Blank(s)	Well differentiated; Grade I	Diseases of Heart	Alive or dead of other cause	Dead (attributable to causes other than this cancer dx)	None	No radiation and/or cancer-directed surgery	200	Dead
74	1973	Blank(s)	Unknown	Diseases of Heart	Alive or dead of other cause	Dead (attributable to causes other than this cancer dx)	None	No radiation and/or cancer-directed surgery	Unknown	Dead
82	1973	Blank(s)	Unknown	Prostate	Dead (attributable to this cancer dx)	Alive or dead due to cancer	None	No radiation and/or cancer-directed surgery	130	Dead
69	1973	Blank(s)	Unknown	Prostate	Dead (attributable to this cancer dx)	Alive or dead due to cancer	None	No radiation and/or cancer-directed surgery	185	Dead
75	1973	Blank(s)	Well differentiated; Grade I	Diseases of Heart	Alive or dead of other cause	Dead (attributable to causes other than this cancer dx)	None	No radiation and/or cancer-directed surgery	137	Dead
83	1973	Blank(s)	Moderately differentiated; Grade II	Diseases of Heart	Alive or dead of other cause	Dead (attributable to causes other than this cancer dx)	None	No radiation and/or cancer-directed surgery	125	Dead
46	1973	Blank(s)	Unknown	Prostate	Dead (attributable to this cancer dx)	Alive or dead due to cancer	Other radiation (1973-1987 cases only)	No radiation and/or cancer-directed surgery	390	Dead
83	1973	Blank(s)	Unknown	Prostate	Dead (attributable to this cancer dx)	Alive or dead due to cancer	None	No radiation and/or cancer-directed surgery	0	Dead
67	1973	Blank(s)	Well differentiated; Grade I	Diseases of Heart	Alive or dead of other cause	Dead (attributable to causes other than this cancer dx)	None	No radiation and/or cancer-directed surgery	9	Dead
53	1973	Blank(s)	Undifferentiated; anaplastic; Grade IV	Alive	Alive or dead of other cause	Alive or dead due to cancer	None	No radiation and/or cancer-directed surgery	464	Alive
70	1973	Blank(s)	Poorly differentiated; Grade III	Prostate	Dead (attributable to this cancer dx)	Alive or dead due to cancer	None	No radiation and/or cancer-directed surgery	105	Dead
60	1973	Blank(s)	Moderately differentiated; Grade II	Prostate	Dead (attributable to this cancer dx)	Alive or dead due to cancer	None	No radiation and/or cancer-directed surgery	71	Dead
86	1973	Blank(s)	Well differentiated; Grade I	Diseases of Heart	Alive or dead of other cause	Dead (attributable to causes other than this cancer dx)	None	No radiation and/or cancer-directed surgery	72	Dead
71	1973	Blank(s)	Unknown	Prostate	Dead (attributable to this cancer dx)	Alive or dead due to cancer	None	No radiation and/or cancer-directed surgery	31	Dead
87	1973	Blank(s)	Moderately differentiated; Grade II	Prostate	Dead (attributable to this cancer dx)	Alive or dead due to cancer	None	No radiation and/or cancer-directed surgery	62	Dead
78	1973	Blank(s)	Moderately differentiated; Grade II	Prostate	Dead (attributable to this cancer dx)	Alive or dead due to cancer	None	No radiation and/or cancer-directed surgery	30	Dead
78	1973	Blank(s)	Well differentiated; Grade I	Acute Lymphocytic Leukemia	Alive or dead of other cause	Dead (attributable to causes other than this cancer dx)	None	No radiation and/or cancer-directed surgery	40	Dead
82	1973	Blank(s)	Unknown	Prostate	Dead (attributable to this cancer dx)	Alive or dead due to cancer	None	No radiation and/or cancer-directed surgery	44	Dead
80	1973	Blank(s)	Unknown	Diseases of Heart	Alive or dead of other cause	Dead (attributable to causes other than this cancer dx)	None	No radiation and/or cancer-directed surgery	35	Dead
58	1973	Blank(s)	Well differentiated; Grade I	Diseases of Heart	Alive or dead of other cause	Dead (attributable to causes other than this cancer dx)	None	No radiation and/or cancer-directed surgery	38	Dead
84	1973	Blank(s)	Unknown	Diseases of Heart	Alive or dead of other cause	Dead (attributable to causes other than this cancer dx)	None	No radiation and/or cancer-directed surgery	48	Dead
84	1973	Blank(s)	Unknown	Diseases of Heart	Alive or dead of other cause	Dead (attributable to causes other than this cancer dx)	None	No radiation and/or cancer-directed surgery	25	Dead
72	1973	Blank(s)	Unknown	Diseases of Heart	Alive or dead of other cause	Dead (attributable to causes other than this cancer dx)	None	No radiation and/or cancer-directed surgery	14	Dead
80	1973	Blank(s)	Unknown	Diseases of Heart	N/A not first tumor	N/A not first tumor	None	No radiation and/or cancer-directed surgery	Unknown	Dead
74	1973	Blank(s)	Unknown	Prostate	Dead (attributable to this cancer dx)	Alive or dead due to cancer	None	No radiation and/or cancer-directed surgery	78	Dead
81	1973	Blank(s)	Well differentiated; Grade I	Cerebrovascular Diseases	Alive or dead of other cause	Dead (attributable to causes other than this cancer dx)	None	No radiation and/or cancer-directed surgery	116	Dead
78	1973	Blank(s)	Unknown	Diseases of Heart	Alive or dead of other cause	Dead (attributable to causes other than this cancer dx)	None	No radiation and/or cancer-directed surgery	5	Dead
82	1973	Blank(s)	Unknown	Prostate	Dead (attributable to this cancer dx)	Alive or dead due to cancer	None	No radiation and/or cancer-directed surgery	43	Dead
64	1973	Blank(s)	Well differentiated; Grade I	Prostate	Dead (attributable to this cancer dx)	Alive or dead due to cancer	None	No radiation and/or cancer-directed surgery	10	Dead
69	1973	Blank(s)	Well differentiated; Grade I	Diseases of Heart	Alive or dead of other cause	Dead (attributable to causes other than this cancer dx)	Beam radiation	Radiation after surgery	5	Dead
49	1973	Blank(s)	Unknown	Prostate	Dead (attributable to this cancer dx)	Alive or dead due to cancer	None	No radiation and/or cancer-directed surgery	16	Dead
80	1973	Blank(s)	Unknown	Prostate	Dead (attributable to this cancer dx)	Alive or dead due to cancer	Beam radiation	No radiation and/or cancer-directed surgery	8	Dead
72	1973	Blank(s)	Unknown	Diseases of Heart	Alive or dead of other cause	Dead (attributable to causes other than this cancer dx)	None	No radiation and/or cancer-directed surgery	33	Dead
76	1973	Blank(s)	Unknown	Chronic Obstructive Pulmonary Disease and Allied Cond	Alive or dead of other cause	Dead (attributable to causes other than this cancer dx)	None	No radiation and/or cancer-directed surgery	39	Dead
74	1973	Blank(s)	Well differentiated; Grade I	Diseases of Heart	Alive or dead of other cause	Dead (attributable to causes other than this cancer dx)	None	No radiation and/or cancer-directed surgery	18	Dead
70	1973	Blank(s)	Unknown	Prostate	Dead (attributable to this cancer dx)	Alive or dead due to cancer	None	No radiation and/or cancer-directed surgery	25	Dead
64	1973	Blank(s)	Unknown	Lung and Bronchus	Alive or dead of other cause	Dead (attributable to causes other than this cancer dx)	None	No radiation and/or cancer-directed surgery	9	Dead
55	1973	Blank(s)	Unknown	Prostate	Dead (attributable to this cancer dx)	Alive or dead due to cancer	Beam radiation	Radiation after surgery	163	Dead
79	1973	Blank(s)	Unknown	Prostate	Dead (attributable to this cancer dx)	Alive or dead due to cancer	None	No radiation and/or cancer-directed surgery	34	Dead
75	1973	Blank(s)	Moderately differentiated; Grade II	Prostate	Dead (attributable to this cancer dx)	Alive or dead due to cancer	None	No radiation and/or cancer-directed surgery	41	Dead
64	1973	Blank(s)	Well differentiated; Grade I	Stomach and Duodenal Ulcers	Alive or dead of other cause	Dead (attributable to causes other than this cancer dx)	None	No radiation and/or cancer-directed surgery	Unknown	Dead
81	1973	Blank(s)	Unknown	Diseases of Heart	N/A not first tumor	N/A not first tumor	None	No radiation and/or cancer-directed surgery	46	Dead
75	1973	Blank(s)	Unknown	Urinary Bladder	Dead (attributable to this cancer dx)	Alive or dead due to cancer	Beam radiation	Radiation after surgery	6	Dead
59	1973	Blank(s)	Unknown	Prostate	Dead (attributable to this cancer dx)	Alive or dead due to cancer	Beam radiation	No radiation and/or cancer-directed surgery	51	Dead
69	1973	Blank(s)	Unknown	Prostate	Dead (attributable to this cancer dx)	Alive or dead due to cancer	None	No radiation and/or cancer-directed surgery	47	Dead
66	1973	Blank(s)	Unknown	Diseases of Heart	Alive or dead of other cause	Dead (attributable to causes other than this cancer dx)	None	No radiation and/or cancer-directed surgery	125	Dead
87	1973	Blank(s)	Unknown	Prostate	Dead (attributable to this cancer dx)	Alive or dead due to cancer	None	No radiation and/or cancer-directed surgery	62	Dead
67	1973	Blank(s)	Unknown	Prostate	Dead (attributable to this cancer dx)	Alive or dead due to cancer	None	No radiation and/or cancer-directed surgery	158	Dead
63	1973	Blank(s)	Unknown	Diseases of Heart	Alive or dead of other cause	Dead (attributable to causes other than this cancer dx)	None	No radiation and/or cancer-directed surgery	5	Dead
79	1973	Blank(s)	Unknown	Prostate	Dead (attributable to this cancer dx)	Alive or dead due to cancer	None	No radiation and/or cancer-directed surgery	1	Dead
92	1973	Blank(s)	Unknown	Diabetes Mellitus	Alive or dead of other cause	Dead (attributable to causes other than this cancer dx)	None	No radiation and/or cancer-directed surgery	81	Dead
80	1973	Blank(s)	Unknown	Diseases of Heart	Alive or dead of other cause	Dead (attributable to causes other than this cancer dx)	None	No radiation and/or cancer-directed surgery	67	Dead
81	1973	Blank(s)	Unknown	Prostate	Dead (attributable to this cancer dx)	Alive or dead due to cancer	None	No radiation and/or cancer-directed surgery	0	Dead
83	1973	Blank(s)	Well differentiated; Grade I	Other Cause of Death	Alive or dead of other cause	Dead (attributable to causes other than this cancer dx)	None	No radiation and/or cancer-directed surgery	223	Dead
61	1973	Blank(s)	Well differentiated; Grade I	State DC not available or state DC available but no COD	Alive or dead of other cause	Dead (attributable to causes other than this cancer dx)	Beam radiation	Radiation after surgery	140	Dead
54	1973	Blank(s)	Unknown	Diseases of Heart	Alive or dead of other cause	Dead (attributable to causes other than this cancer dx)	None	No radiation and/or cancer-directed surgery	232	Dead
73	1973	Blank(s)	Unknown	Prostate	Dead (attributable to this cancer dx)	Alive or dead due to cancer	None	No radiation and/or cancer-directed surgery	40	Dead
47	1973	Blank(s)	Well differentiated; Grade I	Prostate	Dead (attributable to this cancer dx)	Alive or dead due to cancer	None	No radiation and/or cancer-directed surgery	11	Dead
89	1973	Blank(s)	Unknown	Pneumonia and Influenza	Alive or dead of other cause	Dead (attributable to causes other than this cancer dx)	None	No radiation and/or cancer-directed surgery	103	Dead
65	1973	Blank(s)	Well differentiated; Grade I	Accidents and Adverse Effects	Alive or dead of other cause	Dead (attributable to causes other than this cancer dx)	None	No radiation and/or cancer-directed surgery	265	Dead
67	1973	Blank(s)	Unknown	State DC not available or state DC available but no COD	Alive or dead of other cause	Dead (attributable to causes other than this cancer dx)	None	No radiation and/or cancer-directed surgery	63	Dead
80	1973	Blank(s)	Unknown	Prostate	Dead (attributable to this cancer dx)	Alive or dead due to cancer	None	No radiation and/or cancer-directed surgery	3	Dead
89	1973	Blank(s)	Unknown	Diseases of Heart	Alive or dead of other cause	Dead (attributable to causes other than this cancer dx)	None	No radiation and/or cancer-directed surgery	0	Dead
70	1973	Blank(s)	Well differentiated; Grade I	Prostate	Dead (attributable to this cancer dx)	Alive or dead due to cancer	None	No radiation and/or cancer-directed surgery	95	Dead
61	1973	Blank(s)	Moderately differentiated; Grade II	Miscellaneous Malignant Cancer	Dead (attributable to this cancer dx)	Alive or dead due to cancer	None	No radiation and/or cancer-directed surgery	7	Dead
82	1973	Blank(s)	Well differentiated; Grade I	Prostate	Dead (attributable to this cancer dx)	Alive or dead due to cancer	None	No radiation and/or cancer-directed surgery	1	Dead
65	1973	Blank(s)	Unknown	Prostate	Dead (attributable to this cancer dx)	Alive or dead due to cancer	None	No radiation and/or cancer-directed surgery	11	Dead
77	1973	Blank(s)	Unknown	Prostate	Dead (attributable to this cancer dx)	Alive or dead due to cancer	None	No radiation and/or cancer-directed surgery	60	Dead
62	1973	Blank(s)	Unknown	Diseases of Heart	Alive or dead of other cause	Dead (attributable to causes other than this cancer dx)	None	No radiation and/or cancer-directed surgery	184	Dead
57	1973	Blank(s)	Unknown	State DC not available or state DC available but no COD	Alive or dead of other cause	Dead (attributable to causes other than this cancer dx)	None	No radiation and/or cancer-directed surgery	72	Dead
75	1973	Blank(s)	Well differentiated; Grade I	Other Cause of Death	Alive or dead of other cause	Dead (attributable to causes other than this cancer dx)	None	No radiation and/or cancer-directed surgery	169	Dead
73	1973	Blank(s)	Unknown	Diseases of Heart	Alive or dead of other cause	Dead (attributable to causes other than this cancer dx)	None	No radiation and/or cancer-directed surgery	64	Dead
77	1973	Blank(s)	Unknown	Other Acute Leukemia	Alive or dead of other cause	Dead (attributable to causes other than this cancer dx)	None	No radiation and/or cancer-directed surgery	32	Dead
65	1973	Blank(s)	Unknown	Chronic Obstructive Pulmonary Disease and Allied Cond	Alive or dead of other cause	Dead (attributable to causes other than this cancer dx)	Beam radiation	No radiation and/or cancer-directed surgery	289	Dead
84	1973	Blank(s)	Well differentiated; Grade I	Prostate	Dead (attributable to this cancer dx)	Alive or dead due to cancer	None	No radiation and/or cancer-directed surgery	11	Dead
79	1973	Blank(s)	Moderately differentiated; Grade II	Diseases of Heart	Alive or dead of other cause	Dead (attributable to causes other than this cancer dx)	None	No radiation and/or cancer-directed surgery	20	Dead
83	1973	Blank(s)	Well differentiated; Grade I	Prostate	Dead (attributable to this cancer dx)	Alive or dead due to cancer	None	No radiation and/or cancer-directed surgery	8	Dead
71	1973	Blank(s)	Unknown	Other Cause of Death	Alive or dead of other cause	Dead (attributable to causes other than this cancer dx)	None	No radiation and/or cancer-directed surgery	10	Dead
85	1973	Blank(s)	Moderately differentiated; Grade II	Miscellaneous Malignant Cancer	Dead (attributable to this cancer dx)	Alive or dead due to cancer	None	No radiation and/or cancer-directed surgery	Unknown	Dead
63	1973	Blank(s)	Unknown	Prostate	Dead (attributable to this cancer dx)	Alive or dead due to cancer	Beam radiation	No radiation and/or cancer-directed surgery	26	Dead
52	1973	Blank(s)	Well differentiated; Grade I	Pancreas	Dead (attributable to this cancer dx)	Alive or dead due to cancer	None	No radiation and/or cancer-directed surgery	150	Dead
73	1973	Blank(s)	Unknown	Diseases of Heart	Alive or dead of other cause	Dead (attributable to causes other than this cancer dx)	None	No radiation and/or cancer-directed surgery	137	Dead
75	1973	Blank(s)	Unknown	Prostate	Dead (attributable to this cancer dx)	Alive or dead due to cancer	None	No radiation and/or cancer-directed surgery	32	Dead
78	1973	Blank(s)	Unknown	Cerebrovascular Diseases	Alive or dead of other cause	Dead (attributable to causes other than this cancer dx)	None	No radiation and/or cancer-directed surgery	23	Dead
83	1973	Blank(s)	Unknown	Diseases of Heart	Alive or dead of other cause	Dead (attributable to causes other than this cancer dx)	None	No radiation and/or cancer-directed surgery	68	Dead
73	1973	Blank(s)	Unknown	Prostate	Dead (attributable to this cancer dx)	Alive or dead due to cancer	None	No radiation and/or cancer-directed surgery	14	Dead
70	1973	Blank(s)	Unknown	Pneumonia and Influenza	Alive or dead of other cause	Dead (attributable to causes other than this cancer dx)	Beam radiation	No radiation and/or cancer-directed surgery	19	Dead
74	1973	Blank(s)	Unknown	Diseases of Heart	Alive or dead of other cause	Dead (attributable to causes other than this cancer dx)	None	No radiation and/or cancer-directed surgery	102	Dead
66	1973	Blank(s)	Well differentiated; Grade I	Diseases of Heart	Alive or dead of other cause	Dead (attributable to causes other than this cancer dx)	Beam radiation	Radiation after surgery	352	Dead
72	1973	Blank(s)	Unknown	Stomach	N/A not first tumor	N/A not first tumor	None	No radiation and/or cancer-directed surgery	Unknown	Dead
64	1973	Blank(s)	Well differentiated; Grade I	Pneumonia and Influenza	Alive or dead of other cause	Dead (attributable to causes other than this cancer dx)	Other radiation (1973-1987 cases only)	No radiation and/or cancer-directed surgery	135	Dead
87	1973	Blank(s)	Unknown	Prostate	Dead (attributable to this cancer dx)	Alive or dead due to cancer	None	No radiation and/or cancer-directed surgery	0	Dead
62	1973	Blank(s)	Poorly differentiated; Grade III	Prostate	Dead (attributable to this cancer dx)	Alive or dead due to cancer	None	No radiation and/or cancer-directed surgery	19	Dead
63	1973	Blank(s)	Unknown	State DC not available or state DC available but no COD	Alive or dead of other cause	Dead (attributable to causes other than this cancer dx)	None	No radiation and/or cancer-directed surgery	317	Dead
80	1973	Blank(s)	Unknown	Prostate	Dead (attributable to this cancer dx)	Alive or dead due to cancer	None	No radiation and/or cancer-directed surgery	91	Dead
77	1973	Blank(s)	Unknown	Prostate	Dead (attributable to this cancer dx)	Alive or dead due to cancer	None	No radiation and/or cancer-directed surgery	38	Dead
75	1973	Blank(s)	Unknown	Prostate	Dead (attributable to this cancer dx)	Alive or dead due to cancer	None	No radiation and/or cancer-directed surgery	47	Dead
88	1973	Blank(s)	Unknown	Prostate	Dead (attributable to this cancer dx)	Alive or dead due to cancer	None	No radiation and/or cancer-directed surgery	67	Dead
62	1973	Blank(s)	Poorly differentiated; Grade III	Prostate	Dead (attributable to this cancer dx)	Alive or dead due to cancer	None	No radiation and/or cancer-directed surgery	31	Dead
69	1973	Blank(s)	Unknown	Accidents and Adverse Effects	Alive or dead of other cause	Dead (attributable to causes other than this cancer dx)	None	No radiation and/or cancer-directed surgery	173	Dead
69	1973	Blank(s)	Unknown	Pneumonia and Influenza	Alive or dead of other cause	Dead (attributable to causes other than this cancer dx)	None	No radiation and/or cancer-directed surgery	34	Dead
76	1973	Blank(s)	Unknown	Prostate	Dead (attributable to this cancer dx)	Alive or dead due to cancer	None	No radiation and/or cancer-directed surgery	0	Dead
74	1973	Blank(s)	Unknown	Lung and Bronchus	Alive or dead of other cause	Dead (attributable to causes other than this cancer dx)	None	No radiation and/or cancer-directed surgery	97	Dead
80	1973	Blank(s)	Well differentiated; Grade I	Testis	N/A not first tumor	N/A not first tumor	None	No radiation and/or cancer-directed surgery	Unknown	Dead
71	1973	Blank(s)	Unknown	Prostate	Dead (attributable to this cancer dx)	Alive or dead due to cancer	None	No radiation and/or cancer-directed surgery	2	Dead
69	1973	Blank(s)	Unknown	Diseases of Heart	Alive or dead of other cause	Dead (attributable to causes other than this cancer dx)	None	No radiation and/or cancer-directed surgery	15	Dead
77	1973	Blank(s)	Well differentiated; Grade I	Other Cause of Death	Alive or dead of other cause	Dead (attributable to causes other than this cancer dx)	None	No radiation and/or cancer-directed surgery	9	Dead
81	1973	Blank(s)	Unknown	Nephritis, Nephrotic Syndrome and Nephrosis	Alive or dead of other cause	Dead (attributable to causes other than this cancer dx)	None	No radiation and/or cancer-directed surgery	124	Dead
81	1973	Blank(s)	Unknown	Cerebrovascular Diseases	Alive or dead of other cause	Dead (attributable to causes other than this cancer dx)	Recommended, unknown if administered	No radiation and/or cancer-directed surgery	27	Dead
84	1973	Blank(s)	Unknown	Diseases of Heart	Alive or dead of other cause	Dead (attributable to causes other than this cancer dx)	None	No radiation and/or cancer-directed surgery	1	Dead
75	1973	Blank(s)	Unknown	Other Infectious and Parasitic Diseases including HIV	Alive or dead of other cause	Dead (attributable to causes other than this cancer dx)	None	No radiation and/or cancer-directed surgery	125	Dead
82	1973	Blank(s)	Unknown	Diseases of Heart	Alive or dead of other cause	Dead (attributable to causes other than this cancer dx)	None	No radiation and/or cancer-directed surgery	85	Dead
73	1973	Blank(s)	Unknown	Diseases of Heart	Alive or dead of other cause	Dead (attributable to causes other than this cancer dx)	None	No radiation and/or cancer-directed surgery	117	Dead
85	1973	Blank(s)	Unknown	Prostate	Dead (attributable to this cancer dx)	Alive or dead due to cancer	None	No radiation and/or cancer-directed surgery	0	Dead
84	1973	Blank(s)	Unknown	Prostate	Dead (attributable to this cancer dx)	Alive or dead due to cancer	None	No radiation and/or cancer-directed surgery	1	Dead
83	1973	Blank(s)	Unknown	Pneumonia and Influenza	Alive or dead of other cause	Dead (attributable to causes other than this cancer dx)	None	No radiation and/or cancer-directed surgery	24	Dead
72	1973	Blank(s)	Unknown	Aortic Aneurysm and Dissection	Alive or dead of other cause	Dead (attributable to causes other than this cancer dx)	None	No radiation and/or cancer-directed surgery	15	Dead
70	1973	Blank(s)	Unknown	Prostate	Dead (attributable to this cancer dx)	Alive or dead due to cancer	None	No radiation and/or cancer-directed surgery	26	Dead
98	1973	Blank(s)	Unknown	Prostate	Dead (attributable to this cancer dx)	Alive or dead due to cancer	None	No radiation and/or cancer-directed surgery	10	Dead
72	1973	Blank(s)	Well differentiated; Grade I	Pneumonia and Influenza	Alive or dead of other cause	Dead (attributable to causes other than this cancer dx)	None	No radiation and/or cancer-directed surgery	30	Dead
78	1973	Blank(s)	Unknown	Miscellaneous Malignant Cancer	Dead (attributable to this cancer dx)	Alive or dead due to cancer	None	No radiation and/or cancer-directed surgery	33	Dead
71	1973	Blank(s)	Unknown	Gallbladder	N/A not first tumor	N/A not first tumor	None	No radiation and/or cancer-directed surgery	Unknown	Dead
69	1973	Blank(s)	Unknown	Other Cause of Death	Alive or dead of other cause	Dead (attributable to causes other than this cancer dx)	None	No radiation and/or cancer-directed surgery	182	Dead
83	1973	Blank(s)	Unknown	Miscellaneous Malignant Cancer	Dead (attributable to this cancer dx)	Alive or dead due to cancer	None	No radiation and/or cancer-directed surgery	103	Dead
64	1973	Blank(s)	Well differentiated; Grade I	Prostate	Dead (attributable to this cancer dx)	Alive or dead due to cancer	None	No radiation and/or cancer-directed surgery	104	Dead
61	1973	Blank(s)	Unknown	Pneumonia and Influenza	Alive or dead of other cause	Dead (attributable to causes other than this cancer dx)	None	No radiation and/or cancer-directed surgery	Unknown	Dead
72	1973	Blank(s)	Unknown	Diseases of Heart	Alive or dead of other cause	Dead (attributable to causes other than this cancer dx)	None	No radiation and/or cancer-directed surgery	198	Dead
69	1973	Blank(s)	Unknown	Prostate	Dead (attributable to this cancer dx)	Alive or dead due to cancer	None	No radiation and/or cancer-directed surgery	28	Dead
79	1973	Blank(s)	Well differentiated; Grade I	Prostate	Dead (attributable to this cancer dx)	Alive or dead due to cancer	None	No radiation and/or cancer-directed surgery	59	Dead
64	1973	Blank(s)	Unknown	Prostate	Dead (attributable to this cancer dx)	Alive or dead due to cancer	None	No radiation and/or cancer-directed surgery	17	Dead
68	1973	Blank(s)	Unknown	Prostate	Dead (attributable to this cancer dx)	Alive or dead due to cancer	None	No radiation and/or cancer-directed surgery	13	Dead
79	1973	Blank(s)	Unknown	Diseases of Heart	Alive or dead of other cause	Dead (attributable to causes other than this cancer dx)	None	No radiation and/or cancer-directed surgery	113	Dead
84	1973	Blank(s)	Unknown	Lung and Bronchus	N/A not first tumor	N/A not first tumor	None	No radiation and/or cancer-directed surgery	Unknown	Dead
81	1973	Blank(s)	Unknown	Diseases of Heart	Alive or dead of other cause	Dead (attributable to causes other than this cancer dx)	None	No radiation and/or cancer-directed surgery	118	Dead
68	1973	Blank(s)	Moderately differentiated; Grade II	Prostate	Dead (attributable to this cancer dx)	Alive or dead due to cancer	None	No radiation and/or cancer-directed surgery	32	Dead
86	1973	Blank(s)	Unknown	Prostate	Dead (attributable to this cancer dx)	Alive or dead due to cancer	None	No radiation and/or cancer-directed surgery	42	Dead
73	1973	Blank(s)	Unknown	Prostate	Dead (attributable to this cancer dx)	Alive or dead due to cancer	Beam radiation	No radiation and/or cancer-directed surgery	15	Dead
72	1973	Blank(s)	Unknown	Diseases of Heart	Alive or dead of other cause	Dead (attributable to causes other than this cancer dx)	None	No radiation and/or cancer-directed surgery	31	Dead
64	1973	Blank(s)	Well differentiated; Grade I	Prostate	Dead (attributable to this cancer dx)	Alive or dead due to cancer	None	No radiation and/or cancer-directed surgery	169	Dead
60	1973	Blank(s)	Well differentiated; Grade I	Prostate	Dead (attributable to this cancer dx)	Alive or dead due to cancer	None	No radiation and/or cancer-directed surgery	73	Dead
74	1973	Blank(s)	Poorly differentiated; Grade III	State DC not available or state DC available but no COD	Alive or dead of other cause	Dead (attributable to causes other than this cancer dx)	None	No radiation and/or cancer-directed surgery	102	Dead
80	1973	Blank(s)	Poorly differentiated; Grade III	Prostate	Dead (attributable to this cancer dx)	Alive or dead due to cancer	None	No radiation and/or cancer-directed surgery	1	Dead
70	1973	Blank(s)	Unknown	Diseases of Heart	Alive or dead of other cause	Dead (attributable to causes other than this cancer dx)	None	No radiation and/or cancer-directed surgery	289	Dead
75	1973	Blank(s)	Well differentiated; Grade I	Prostate	Dead (attributable to this cancer dx)	Alive or dead due to cancer	None	No radiation and/or cancer-directed surgery	81	Dead
64	1973	Blank(s)	Unknown	Prostate	Dead (attributable to this cancer dx)	Alive or dead due to cancer	None	No radiation and/or cancer-directed surgery	22	Dead
62	1973	Blank(s)	Unknown	Alive	Alive or dead of other cause	Alive or dead due to cancer	None	No radiation and/or cancer-directed surgery	302	Alive
87	1973	Blank(s)	Unknown	Diseases of Heart	Alive or dead of other cause	Dead (attributable to causes other than this cancer dx)	None	No radiation and/or cancer-directed surgery	70	Dead
79	1973	Blank(s)	Unknown	Prostate	Dead (attributable to this cancer dx)	Alive or dead due to cancer	None	No radiation and/or cancer-directed surgery	3	Dead
73	1973	Blank(s)	Well differentiated; Grade I	Stomach and Duodenal Ulcers	Alive or dead of other cause	Dead (attributable to causes other than this cancer dx)	None	No radiation and/or cancer-directed surgery	244	Dead
63	1973	Blank(s)	Well differentiated; Grade I	Prostate	Dead (attributable to this cancer dx)	Alive or dead due to cancer	None	No radiation and/or cancer-directed surgery	32	Dead
85	1973	Blank(s)	Unknown	Diseases of Heart	Alive or dead of other cause	Dead (attributable to causes other than this cancer dx)	None	No radiation and/or cancer-directed surgery	63	Dead
75	1973	Blank(s)	Moderately differentiated; Grade II	Cerebrovascular Diseases	Alive or dead of other cause	Dead (attributable to causes other than this cancer dx)	None	No radiation and/or cancer-directed surgery	15	Dead
78	1973	Blank(s)	Unknown	Prostate	Dead (attributable to this cancer dx)	Alive or dead due to cancer	None	No radiation and/or cancer-directed surgery	9	Dead
63	1973	Blank(s)	Unknown	Prostate	Dead (attributable to this cancer dx)	Alive or dead due to cancer	None	No radiation and/or cancer-directed surgery	53	Dead
78	1973	Blank(s)	Unknown	Diseases of Heart	Alive or dead of other cause	Dead (attributable to causes other than this cancer dx)	None	No radiation and/or cancer-directed surgery	45	Dead
78	1973	Blank(s)	Poorly differentiated; Grade III	Diseases of Heart	Alive or dead of other cause	Dead (attributable to causes other than this cancer dx)	None	No radiation and/or cancer-directed surgery	9	Dead
69	1973	Blank(s)	Moderately differentiated; Grade II	Prostate	Dead (attributable to this cancer dx)	Alive or dead due to cancer	Beam radiation	No radiation and/or cancer-directed surgery	32	Dead
67	1973	Blank(s)	Unknown	Prostate	Dead (attributable to this cancer dx)	Alive or dead due to cancer	None	No radiation and/or cancer-directed surgery	57	Dead
78	1973	Blank(s)	Unknown	Diseases of Heart	Alive or dead of other cause	Dead (attributable to causes other than this cancer dx)	None	No radiation and/or cancer-directed surgery	157	Dead
70	1973	Blank(s)	Unknown	Aortic Aneurysm and Dissection	Alive or dead of other cause	Dead (attributable to causes other than this cancer dx)	None	No radiation and/or cancer-directed surgery	27	Dead
63	1973	Blank(s)	Well differentiated; Grade I	Lung and Bronchus	Dead (attributable to this cancer dx)	Alive or dead due to cancer	None	No radiation and/or cancer-directed surgery	186	Dead
64	1973	Blank(s)	Unknown	Pancreas	Alive or dead of other cause	Dead (attributable to causes other than this cancer dx)	None	No radiation and/or cancer-directed surgery	163	Dead
57	1973	Blank(s)	Moderately differentiated; Grade II	Prostate	Dead (attributable to this cancer dx)	Alive or dead due to cancer	None	No radiation and/or cancer-directed surgery	87	Dead
84	1973	Blank(s)	Unknown	Diseases of Heart	Alive or dead of other cause	Dead (attributable to causes other than this cancer dx)	None	No radiation and/or cancer-directed surgery	19	Dead
78	1973	Blank(s)	Unknown	Diseases of Heart	Alive or dead of other cause	Dead (attributable to causes other than this cancer dx)	None	No radiation and/or cancer-directed surgery	111	Dead
73	1973	Blank(s)	Unknown	Larynx	Alive or dead of other cause	Dead (attributable to causes other than this cancer dx)	None	No radiation and/or cancer-directed surgery	27	Dead
87	1973	Blank(s)	Poorly differentiated; Grade III	Diseases of Heart	Alive or dead of other cause	Dead (attributable to causes other than this cancer dx)	None	No radiation and/or cancer-directed surgery	18	Dead
63	1973	Blank(s)	Well differentiated; Grade I	Atherosclerosis	Alive or dead of other cause	Dead (attributable to causes other than this cancer dx)	None	No radiation and/or cancer-directed surgery	1	Dead
68	1973	Blank(s)	Well differentiated; Grade I	Prostate	Dead (attributable to this cancer dx)	Alive or dead due to cancer	None	No radiation and/or cancer-directed surgery	69	Dead
71	1973	Blank(s)	Unknown	Prostate	N/A not first tumor	N/A not first tumor	None	No radiation and/or cancer-directed surgery	53	Dead
79	1973	Blank(s)	Unknown	Cerebrovascular Diseases	Alive or dead of other cause	Dead (attributable to causes other than this cancer dx)	None	No radiation and/or cancer-directed surgery	132	Dead
65	1973	Blank(s)	Unknown	Diseases of Heart	Alive or dead of other cause	Dead (attributable to causes other than this cancer dx)	None	No radiation and/or cancer-directed surgery	301	Dead
52	1973	Blank(s)	Well differentiated; Grade I	Diseases of Heart	Alive or dead of other cause	Dead (attributable to causes other than this cancer dx)	None	No radiation and/or cancer-directed surgery	249	Dead
51	1973	Blank(s)	Unknown	Diseases of Heart	Alive or dead of other cause	Dead (attributable to causes other than this cancer dx)	None	No radiation and/or cancer-directed surgery	320	Dead
75	1973	Blank(s)	Unknown	Diseases of Heart	Alive or dead of other cause	Dead (attributable to causes other than this cancer dx)	None	No radiation and/or cancer-directed surgery	3	Dead
70	1973	Blank(s)	Unknown	Prostate	Dead (attributable to this cancer dx)	Alive or dead due to cancer	None	No radiation and/or cancer-directed surgery	16	Dead
57	1973	Blank(s)	Unknown	Miscellaneous Malignant Cancer	Dead (attributable to this cancer dx)	Alive or dead due to cancer	None	No radiation and/or cancer-directed surgery	33	Dead
74	1973	Blank(s)	Unknown	Pancreas	Alive or dead of other cause	Dead (attributable to causes other than this cancer dx)	None	No radiation and/or cancer-directed surgery	22	Dead
76	1973	Blank(s)	Unknown	Diseases of Heart	Alive or dead of other cause	Dead (attributable to causes other than this cancer dx)	None	No radiation and/or cancer-directed surgery	3	Dead
78	1973	Blank(s)	Well differentiated; Grade I	Cerebrovascular Diseases	Alive or dead of other cause	Dead (attributable to causes other than this cancer dx)	None	No radiation and/or cancer-directed surgery	124	Dead
59	1973	Blank(s)	Unknown	Pneumonia and Influenza	Alive or dead of other cause	Dead (attributable to causes other than this cancer dx)	Other radiation (1973-1987 cases only)	No radiation and/or cancer-directed surgery	207	Dead
92	1973	Blank(s)	Unknown	Prostate	N/A not first tumor	N/A not first tumor	None	No radiation and/or cancer-directed surgery	55	Dead
70	1973	Blank(s)	Unknown	Prostate	Dead (attributable to this cancer dx)	Alive or dead due to cancer	None	No radiation and/or cancer-directed surgery	3	Dead
87	1973	Blank(s)	Unknown	Diseases of Heart	Alive or dead of other cause	Dead (attributable to causes other than this cancer dx)	None	No radiation and/or cancer-directed surgery	0	Dead
65	1973	Blank(s)	Unknown	Diseases of Heart	Alive or dead of other cause	Dead (attributable to causes other than this cancer dx)	None	No radiation and/or cancer-directed surgery	14	Dead
59	1973	Blank(s)	Unknown	Esophagus	Dead (attributable to this cancer dx)	Alive or dead due to cancer	None	No radiation and/or cancer-directed surgery	252	Dead
83	1973	Blank(s)	Unknown	Diseases of Heart	Alive or dead of other cause	Dead (attributable to causes other than this cancer dx)	None	No radiation and/or cancer-directed surgery	Unknown	Dead
79	1973	Blank(s)	Moderately differentiated; Grade II	Accidents and Adverse Effects	Alive or dead of other cause	Dead (attributable to causes other than this cancer dx)	None	No radiation and/or cancer-directed surgery	150	Dead
61	1973	Blank(s)	Well differentiated; Grade I	Diseases of Heart	Alive or dead of other cause	Dead (attributable to causes other than this cancer dx)	None	No radiation and/or cancer-directed surgery	101	Dead
84	1973	Blank(s)	Unknown	Prostate	Dead (attributable to this cancer dx)	Alive or dead due to cancer	None	No radiation and/or cancer-directed surgery	40	Dead
56	1973	Blank(s)	Moderately differentiated; Grade II	Miscellaneous Malignant Cancer	Dead (attributable to this cancer dx)	Alive or dead due to cancer	Beam radiation	Radiation after surgery	40	Dead
80	1973	Blank(s)	Poorly differentiated; Grade III	Diseases of Heart	Alive or dead of other cause	Dead (attributable to causes other than this cancer dx)	None	No radiation and/or cancer-directed surgery	10	Dead
78	1973	Blank(s)	Unknown	State DC not available or state DC available but no COD	Alive or dead of other cause	Dead (attributable to causes other than this cancer dx)	None	No radiation and/or cancer-directed surgery	64	Dead
62	1973	Blank(s)	Unknown	Other Cause of Death	Alive or dead of other cause	Dead (attributable to causes other than this cancer dx)	None	No radiation and/or cancer-directed surgery	295	Dead
77	1973	Blank(s)	Well differentiated; Grade I	Colon excluding Rectum	Dead (attributable to this cancer dx)	Alive or dead due to cancer	None	No radiation and/or cancer-directed surgery	114	Dead
57	1973	Blank(s)	Undifferentiated; anaplastic; Grade IV	Urinary Bladder	Dead (attributable to this cancer dx)	Alive or dead due to cancer	Beam radiation	Radiation after surgery	15	Dead
63	1973	Blank(s)	Unknown	Prostate	Dead (attributable to this cancer dx)	Alive or dead due to cancer	None	No radiation and/or cancer-directed surgery	12	Dead
73	1973	Blank(s)	Unknown	Prostate	Dead (attributable to this cancer dx)	Alive or dead due to cancer	None	No radiation and/or cancer-directed surgery	21	Dead
89	1973	Blank(s)	Well differentiated; Grade I	Prostate	Dead (attributable to this cancer dx)	Alive or dead due to cancer	None	No radiation and/or cancer-directed surgery	1	Dead
73	1973	Blank(s)	Unknown	Aortic Aneurysm and Dissection	Alive or dead of other cause	Dead (attributable to causes other than this cancer dx)	None	No radiation and/or cancer-directed surgery	103	Dead
70	1973	Blank(s)	Moderately differentiated; Grade II	Prostate	Dead (attributable to this cancer dx)	Alive or dead due to cancer	None	No radiation and/or cancer-directed surgery	34	Dead
62	1973	Blank(s)	Poorly differentiated; Grade III	Prostate	Dead (attributable to this cancer dx)	Alive or dead due to cancer	None	No radiation and/or cancer-directed surgery	107	Dead
57	1973	Blank(s)	Well differentiated; Grade I	Esophagus	Alive or dead of other cause	Dead (attributable to causes other than this cancer dx)	None	No radiation and/or cancer-directed surgery	92	Dead
83	1973	Blank(s)	Unknown	State DC not available or state DC available but no COD	Alive or dead of other cause	Dead (attributable to causes other than this cancer dx)	None	No radiation and/or cancer-directed surgery	87	Dead
82	1973	Blank(s)	Unknown	Diseases of Heart	Alive or dead of other cause	Dead (attributable to causes other than this cancer dx)	None	No radiation and/or cancer-directed surgery	1	Dead
83	1973	Blank(s)	Poorly differentiated; Grade III	Diseases of Heart	Alive or dead of other cause	Dead (attributable to causes other than this cancer dx)	None	No radiation and/or cancer-directed surgery	17	Dead
56	1973	Blank(s)	Unknown	Miscellaneous Malignant Cancer	Dead (attributable to this cancer dx)	Alive or dead due to cancer	None	No radiation and/or cancer-directed surgery	73	Dead
88	1973	Blank(s)	Moderately differentiated; Grade II	Diseases of Heart	Alive or dead of other cause	Dead (attributable to causes other than this cancer dx)	None	No radiation and/or cancer-directed surgery	28	Dead
64	1973	Blank(s)	Moderately differentiated; Grade II	Diseases of Heart	Alive or dead of other cause	Dead (attributable to causes other than this cancer dx)	None	No radiation and/or cancer-directed surgery	82	Dead
84	1973	Blank(s)	Moderately differentiated; Grade II	Other Cause of Death	Dead (attributable to this cancer dx)	Alive or dead due to cancer	None	No radiation and/or cancer-directed surgery	1	Dead
73	1973	Blank(s)	Moderately differentiated; Grade II	Diseases of Heart	Alive or dead of other cause	Dead (attributable to causes other than this cancer dx)	None	No radiation and/or cancer-directed surgery	70	Dead
87	1973	Blank(s)	Well differentiated; Grade I	Diseases of Heart	N/A not first tumor	N/A not first tumor	None	No radiation and/or cancer-directed surgery	Unknown	Dead
74	1973	Blank(s)	Unknown	Cerebrovascular Diseases	Alive or dead of other cause	Dead (attributable to causes other than this cancer dx)	Beam radiation	Radiation after surgery	169	Dead
84	1973	Blank(s)	Unknown	Accidents and Adverse Effects	Alive or dead of other cause	Dead (attributable to causes other than this cancer dx)	None	No radiation and/or cancer-directed surgery	116	Dead
80	1973	Blank(s)	Well differentiated; Grade I	Prostate	Dead (attributable to this cancer dx)	Alive or dead due to cancer	None	No radiation and/or cancer-directed surgery	13	Dead
71	1973	Blank(s)	Well differentiated; Grade I	Nephritis, Nephrotic Syndrome and Nephrosis	Alive or dead of other cause	Dead (attributable to causes other than this cancer dx)	None	No radiation and/or cancer-directed surgery	191	Dead
69	1973	Blank(s)	Unknown	Prostate	Dead (attributable to this cancer dx)	Alive or dead due to cancer	None	No radiation and/or cancer-directed surgery	49	Dead
86	1973	Blank(s)	Unknown	Prostate	Dead (attributable to this cancer dx)	Alive or dead due to cancer	None	No radiation and/or cancer-directed surgery	53	Dead
70	1973	Blank(s)	Unknown	Prostate	Dead (attributable to this cancer dx)	Alive or dead due to cancer	None	No radiation and/or cancer-directed surgery	18	Dead
47	1973	Blank(s)	Poorly differentiated; Grade III	Aortic Aneurysm and Dissection	Alive or dead of other cause	Dead (attributable to causes other than this cancer dx)	None	No radiation and/or cancer-directed surgery	8	Dead
67	1973	Blank(s)	Unknown	Miscellaneous Malignant Cancer	Dead (attributable to this cancer dx)	Alive or dead due to cancer	Beam radiation	Radiation after surgery	45	Dead
76	1973	Blank(s)	Well differentiated; Grade I	State DC not available or state DC available but no COD	Alive or dead of other cause	Dead (attributable to causes other than this cancer dx)	None	No radiation and/or cancer-directed surgery	24	Dead
76	1973	Blank(s)	Unknown	Pneumonia and Influenza	Alive or dead of other cause	Dead (attributable to causes other than this cancer dx)	None	No radiation and/or cancer-directed surgery	94	Dead
59	1973	Blank(s)	Unknown	Stomach and Duodenal Ulcers	Alive or dead of other cause	Dead (attributable to causes other than this cancer dx)	None	No radiation and/or cancer-directed surgery	185	Dead
69	1973	Blank(s)	Unknown	Diseases of Heart	Alive or dead of other cause	Dead (attributable to causes other than this cancer dx)	None	No radiation and/or cancer-directed surgery	Unknown	Dead
88	1973	Blank(s)	Unknown	Diseases of Heart	Alive or dead of other cause	Dead (attributable to causes other than this cancer dx)	None	No radiation and/or cancer-directed surgery	105	Dead
92	1973	Blank(s)	Moderately differentiated; Grade II	Diseases of Heart	Alive or dead of other cause	Dead (attributable to causes other than this cancer dx)	None	No radiation and/or cancer-directed surgery	45	Dead
56	1973	Blank(s)	Poorly differentiated; Grade III	Urinary Bladder	Dead (attributable to this cancer dx)	Alive or dead due to cancer	Beam radiation	Radiation after surgery	10	Dead
69	1973	Blank(s)	Moderately differentiated; Grade II	Urinary Bladder	Dead (attributable to this cancer dx)	Alive or dead due to cancer	None	No radiation and/or cancer-directed surgery	11	Dead
66	1973	Blank(s)	Well differentiated; Grade I	Diseases of Heart	Alive or dead of other cause	Dead (attributable to causes other than this cancer dx)	None	No radiation and/or cancer-directed surgery	56	Dead
82	1973	Blank(s)	Unknown	Atherosclerosis	Alive or dead of other cause	Dead (attributable to causes other than this cancer dx)	None	No radiation and/or cancer-directed surgery	Unknown	Dead
82	1973	Blank(s)	Well differentiated; Grade I	Prostate	Dead (attributable to this cancer dx)	Alive or dead due to cancer	None	No radiation and/or cancer-directed surgery	14	Dead
84	1973	Blank(s)	Well differentiated; Grade I	Atherosclerosis	Alive or dead of other cause	Dead (attributable to causes other than this cancer dx)	None	No radiation and/or cancer-directed surgery	64	Dead
64	1973	Blank(s)	Unknown	Urinary Bladder	Alive or dead of other cause	Dead (attributable to causes other than this cancer dx)	None	No radiation and/or cancer-directed surgery	317	Dead
70	1973	Blank(s)	Well differentiated; Grade I	Colon excluding Rectum	Alive or dead of other cause	Dead (attributable to causes other than this cancer dx)	None	No radiation and/or cancer-directed surgery	Unknown	Dead
69	1973	Blank(s)	Unknown	Prostate	Dead (attributable to this cancer dx)	Alive or dead due to cancer	None	No radiation and/or cancer-directed surgery	33	Dead
59	1973	Blank(s)	Well differentiated; Grade I	Diseases of Heart	Alive or dead of other cause	Dead (attributable to causes other than this cancer dx)	None	No radiation and/or cancer-directed surgery	83	Dead
59	1973	Blank(s)	Unknown	Pneumonia and Influenza	Alive or dead of other cause	Dead (attributable to causes other than this cancer dx)	None	No radiation and/or cancer-directed surgery	325	Dead
78	1973	Blank(s)	Unknown	Diseases of Heart	Alive or dead of other cause	Dead (attributable to causes other than this cancer dx)	None	No radiation and/or cancer-directed surgery	45	Dead
79	1973	Blank(s)	Poorly differentiated; Grade III	Diseases of Heart	Alive or dead of other cause	Dead (attributable to causes other than this cancer dx)	Beam radiation	Radiation after surgery	9	Dead
76	1973	Blank(s)	Moderately differentiated; Grade II	Prostate	Dead (attributable to this cancer dx)	Alive or dead due to cancer	None	No radiation and/or cancer-directed surgery	11	Dead
77	1973	Blank(s)	Unknown	Prostate	Dead (attributable to this cancer dx)	Alive or dead due to cancer	None	No radiation and/or cancer-directed surgery	15	Dead
73	1973	Blank(s)	Unknown	Urinary Bladder	N/A not first tumor	N/A not first tumor	None	No radiation and/or cancer-directed surgery	76	Dead
77	1973	Blank(s)	Unknown	Prostate	Dead (attributable to this cancer dx)	Alive or dead due to cancer	None	No radiation and/or cancer-directed surgery	23	Dead
68	1973	Blank(s)	Moderately differentiated; Grade II	Prostate	Dead (attributable to this cancer dx)	Alive or dead due to cancer	None	No radiation and/or cancer-directed surgery	3	Dead
70	1973	Blank(s)	Unknown	Diseases of Heart	Alive or dead of other cause	Dead (attributable to causes other than this cancer dx)	Beam radiation	No radiation and/or cancer-directed surgery	267	Dead
78	1973	Blank(s)	Unknown	Prostate	Dead (attributable to this cancer dx)	Alive or dead due to cancer	None	No radiation and/or cancer-directed surgery	16	Dead
65	1973	Blank(s)	Well differentiated; Grade I	Diseases of Heart	Alive or dead of other cause	Dead (attributable to causes other than this cancer dx)	None	No radiation and/or cancer-directed surgery	187	Dead
70	1973	Blank(s)	Unknown	Chronic Obstructive Pulmonary Disease and Allied Cond	Alive or dead of other cause	Dead (attributable to causes other than this cancer dx)	None	No radiation and/or cancer-directed surgery	227	Dead
71	1973	Blank(s)	Unknown	Diseases of Heart	Alive or dead of other cause	Dead (attributable to causes other than this cancer dx)	None	No radiation and/or cancer-directed surgery	138	Dead
65	1973	Blank(s)	Unknown	Prostate	Dead (attributable to this cancer dx)	Alive or dead due to cancer	None	No radiation and/or cancer-directed surgery	0	Dead
59	1973	Blank(s)	Poorly differentiated; Grade III	Chronic Obstructive Pulmonary Disease and Allied Cond	Alive or dead of other cause	Dead (attributable to causes other than this cancer dx)	None	No radiation and/or cancer-directed surgery	11	Dead
75	1973	Blank(s)	Well differentiated; Grade I	Diseases of Heart	Alive or dead of other cause	Dead (attributable to causes other than this cancer dx)	None	No radiation and/or cancer-directed surgery	136	Dead
81	1973	Blank(s)	Poorly differentiated; Grade III	Prostate	Dead (attributable to this cancer dx)	Alive or dead due to cancer	Beam radiation	No radiation and/or cancer-directed surgery	33	Dead
75	1973	Blank(s)	Unknown	Chronic Obstructive Pulmonary Disease and Allied Cond	Alive or dead of other cause	Dead (attributable to causes other than this cancer dx)	None	No radiation and/or cancer-directed surgery	167	Dead
76	1973	Blank(s)	Unknown	Prostate	Dead (attributable to this cancer dx)	Alive or dead due to cancer	None	No radiation and/or cancer-directed surgery	14	Dead
81	1973	Blank(s)	Unknown	Septicemia	Alive or dead of other cause	Dead (attributable to causes other than this cancer dx)	None	No radiation and/or cancer-directed surgery	139	Dead
82	1973	Blank(s)	Unknown	Prostate	Dead (attributable to this cancer dx)	Alive or dead due to cancer	None	No radiation and/or cancer-directed surgery	9	Dead
69	1973	Blank(s)	Unknown	State DC not available or state DC available but no COD	Alive or dead of other cause	Dead (attributable to causes other than this cancer dx)	None	No radiation and/or cancer-directed surgery	10	Dead
89	1973	Blank(s)	Unknown	Alive	Alive or dead of other cause	Alive or dead due to cancer	None	No radiation and/or cancer-directed surgery	2	Alive
66	1973	Blank(s)	Unknown	Urinary Bladder	Alive or dead of other cause	Dead (attributable to causes other than this cancer dx)	None	No radiation and/or cancer-directed surgery	25	Dead
78	1973	Blank(s)	Unknown	Colon excluding Rectum	N/A not first tumor	N/A not first tumor	None	No radiation and/or cancer-directed surgery	Unknown	Dead
75	1973	Blank(s)	Unknown	Urinary Bladder	Alive or dead of other cause	Dead (attributable to causes other than this cancer dx)	None	No radiation and/or cancer-directed surgery	87	Dead
64	1973	Blank(s)	Unknown	Prostate	Dead (attributable to this cancer dx)	Alive or dead due to cancer	Beam radiation	No radiation and/or cancer-directed surgery	9	Dead
77	1973	Blank(s)	Unknown	Cerebrovascular Diseases	Alive or dead of other cause	Dead (attributable to causes other than this cancer dx)	None	No radiation and/or cancer-directed surgery	38	Dead
86	1973	Blank(s)	Unknown	Miscellaneous Malignant Cancer	Dead (attributable to this cancer dx)	Alive or dead due to cancer	None	No radiation and/or cancer-directed surgery	66	Dead
79	1973	Blank(s)	Unknown	Prostate	Dead (attributable to this cancer dx)	Alive or dead due to cancer	None	No radiation and/or cancer-directed surgery	38	Dead
85	1973	Blank(s)	Unknown	Cerebrovascular Diseases	Alive or dead of other cause	Dead (attributable to causes other than this cancer dx)	None	No radiation and/or cancer-directed surgery	Unknown	Dead
86	1973	Blank(s)	Poorly differentiated; Grade III	Prostate	Dead (attributable to this cancer dx)	Alive or dead due to cancer	None	No radiation and/or cancer-directed surgery	40	Dead
65	1973	Blank(s)	Unknown	Pneumonia and Influenza	Alive or dead of other cause	Dead (attributable to causes other than this cancer dx)	None	No radiation and/or cancer-directed surgery	Unknown	Dead
66	1973	Blank(s)	Unknown	Cerebrovascular Diseases	Alive or dead of other cause	Dead (attributable to causes other than this cancer dx)	None	No radiation and/or cancer-directed surgery	2	Dead
84	1973	Blank(s)	Unknown	Prostate	Dead (attributable to this cancer dx)	Alive or dead due to cancer	None	No radiation and/or cancer-directed surgery	41	Dead
81	1973	Blank(s)	Unknown	Prostate	Dead (attributable to this cancer dx)	Alive or dead due to cancer	None	No radiation and/or cancer-directed surgery	0	Dead
59	1973	Blank(s)	Well differentiated; Grade I	Diseases of Heart	Alive or dead of other cause	Dead (attributable to causes other than this cancer dx)	None	No radiation and/or cancer-directed surgery	202	Dead
63	1973	Blank(s)	Well differentiated; Grade I	Cerebrovascular Diseases	Alive or dead of other cause	Dead (attributable to causes other than this cancer dx)	None	No radiation and/or cancer-directed surgery	216	Dead
73	1973	Blank(s)	Well differentiated; Grade I	Prostate	Dead (attributable to this cancer dx)	Alive or dead due to cancer	None	No radiation and/or cancer-directed surgery	44	Dead
76	1973	Blank(s)	Unknown	Prostate	Dead (attributable to this cancer dx)	Alive or dead due to cancer	None	No radiation and/or cancer-directed surgery	59	Dead
77	1973	Blank(s)	Moderately differentiated; Grade II	State DC not available or state DC available but no COD	Alive or dead of other cause	Dead (attributable to causes other than this cancer dx)	None	No radiation and/or cancer-directed surgery	85	Dead
77	1973	Blank(s)	Unknown	Diseases of Heart	Alive or dead of other cause	Dead (attributable to causes other than this cancer dx)	None	No radiation and/or cancer-directed surgery	60	Dead
76	1973	Blank(s)	Unknown	Prostate	Dead (attributable to this cancer dx)	Alive or dead due to cancer	None	No radiation and/or cancer-directed surgery	0	Dead
61	1973	Blank(s)	Unknown	Urinary Bladder	N/A not first tumor	N/A not first tumor	Beam radiation	No radiation and/or cancer-directed surgery	3	Dead
55	1973	Blank(s)	Unknown	Prostate	Dead (attributable to this cancer dx)	Alive or dead due to cancer	None	No radiation and/or cancer-directed surgery	50	Dead
74	1973	Blank(s)	Well differentiated; Grade I	Diseases of Heart	Alive or dead of other cause	Dead (attributable to causes other than this cancer dx)	None	No radiation and/or cancer-directed surgery	39	Dead
72	1973	Blank(s)	Moderately differentiated; Grade II	Prostate	Dead (attributable to this cancer dx)	Alive or dead due to cancer	None	No radiation and/or cancer-directed surgery	26	Dead
65	1973	Blank(s)	Moderately differentiated; Grade II	Cerebrovascular Diseases	Alive or dead of other cause	Dead (attributable to causes other than this cancer dx)	None	No radiation and/or cancer-directed surgery	272	Dead
76	1973	Blank(s)	Poorly differentiated; Grade III	Prostate	Dead (attributable to this cancer dx)	Alive or dead due to cancer	None	No radiation and/or cancer-directed surgery	21	Dead
80	1973	Blank(s)	Moderately differentiated; Grade II	Prostate	Dead (attributable to this cancer dx)	Alive or dead due to cancer	None	No radiation and/or cancer-directed surgery	111	Dead
71	1973	Blank(s)	Poorly differentiated; Grade III	Diseases of Heart	Alive or dead of other cause	Dead (attributable to causes other than this cancer dx)	None	No radiation and/or cancer-directed surgery	145	Dead
69	1973	Blank(s)	Well differentiated; Grade I	Diseases of Heart	Alive or dead of other cause	Dead (attributable to causes other than this cancer dx)	None	No radiation and/or cancer-directed surgery	7	Dead
49	1973	Blank(s)	Unknown	Prostate	Dead (attributable to this cancer dx)	Alive or dead due to cancer	Beam radiation	Radiation after surgery	52	Dead
65	1973	Blank(s)	Unknown	Prostate	Dead (attributable to this cancer dx)	Alive or dead due to cancer	None	No radiation and/or cancer-directed surgery	158	Dead
65	1973	Blank(s)	Unknown	Diseases of Heart	Alive or dead of other cause	Dead (attributable to causes other than this cancer dx)	None	No radiation and/or cancer-directed surgery	139	Dead
59	1973	Blank(s)	Unknown	Prostate	Dead (attributable to this cancer dx)	Alive or dead due to cancer	Beam radiation	No radiation and/or cancer-directed surgery	304	Dead
73	1973	Blank(s)	Unknown	Diseases of Heart	Alive or dead of other cause	Dead (attributable to causes other than this cancer dx)	None	No radiation and/or cancer-directed surgery	192	Dead
68	1973	Blank(s)	Unknown	Diseases of Heart	Alive or dead of other cause	Dead (attributable to causes other than this cancer dx)	None	No radiation and/or cancer-directed surgery	43	Dead
76	1973	Blank(s)	Unknown	State DC not available or state DC available but no COD	Alive or dead of other cause	Dead (attributable to causes other than this cancer dx)	None	No radiation and/or cancer-directed surgery	13	Dead
72	1973	Blank(s)	Unknown	Chronic Obstructive Pulmonary Disease and Allied Cond	Alive or dead of other cause	Dead (attributable to causes other than this cancer dx)	None	No radiation and/or cancer-directed surgery	118	Dead
85	1973	Blank(s)	Well differentiated; Grade I	State DC not available or state DC available but no COD	Alive or dead of other cause	Dead (attributable to causes other than this cancer dx)	None	No radiation and/or cancer-directed surgery	11	Dead
76	1973	Blank(s)	Unknown	Prostate	Dead (attributable to this cancer dx)	Alive or dead due to cancer	None	No radiation and/or cancer-directed surgery	143	Dead
72	1973	Blank(s)	Well differentiated; Grade I	State DC not available or state DC available but no COD	Alive or dead of other cause	Dead (attributable to causes other than this cancer dx)	None	No radiation and/or cancer-directed surgery	83	Dead
71	1973	Blank(s)	Unknown	State DC not available or state DC available but no COD	Alive or dead of other cause	Dead (attributable to causes other than this cancer dx)	None	No radiation and/or cancer-directed surgery	9	Dead
65	1973	Blank(s)	Unknown	Chronic Obstructive Pulmonary Disease and Allied Cond	Alive or dead of other cause	Dead (attributable to causes other than this cancer dx)	None	No radiation and/or cancer-directed surgery	85	Dead
71	1973	Blank(s)	Unknown	Prostate	Dead (attributable to this cancer dx)	Alive or dead due to cancer	None	No radiation and/or cancer-directed surgery	45	Dead
78	1973	Blank(s)	Moderately differentiated; Grade II	Diseases of Heart	Alive or dead of other cause	Dead (attributable to causes other than this cancer dx)	None	No radiation and/or cancer-directed surgery	23	Dead
82	1973	Blank(s)	Well differentiated; Grade I	Aortic Aneurysm and Dissection	Alive or dead of other cause	Dead (attributable to causes other than this cancer dx)	None	No radiation and/or cancer-directed surgery	105	Dead
76	1973	Blank(s)	Moderately differentiated; Grade II	Lung and Bronchus	Alive or dead of other cause	Dead (attributable to causes other than this cancer dx)	None	No radiation and/or cancer-directed surgery	22	Dead
63	1973	Blank(s)	Well differentiated; Grade I	Prostate	Dead (attributable to this cancer dx)	Alive or dead due to cancer	None	No radiation and/or cancer-directed surgery	46	Dead
59	1973	Blank(s)	Unknown	Other Cause of Death	Alive or dead of other cause	Dead (attributable to causes other than this cancer dx)	Other radiation (1973-1987 cases only)	No radiation and/or cancer-directed surgery	363	Dead
68	1973	Blank(s)	Unknown	Prostate	Dead (attributable to this cancer dx)	Alive or dead due to cancer	Beam radiation	Radiation after surgery	34	Dead
72	1973	Blank(s)	Unknown	Diseases of Heart	Alive or dead of other cause	Dead (attributable to causes other than this cancer dx)	None	No radiation and/or cancer-directed surgery	7	Dead
76	1973	Blank(s)	Unknown	Cerebrovascular Diseases	Alive or dead of other cause	Dead (attributable to causes other than this cancer dx)	None	No radiation and/or cancer-directed surgery	0	Dead
87	1973	Blank(s)	Unknown	Prostate	Dead (attributable to this cancer dx)	Alive or dead due to cancer	None	No radiation and/or cancer-directed surgery	30	Dead
83	1973	Blank(s)	Unknown	Cerebrovascular Diseases	Alive or dead of other cause	Dead (attributable to causes other than this cancer dx)	None	No radiation and/or cancer-directed surgery	14	Dead
79	1973	Blank(s)	Unknown	Other Cause of Death	Alive or dead of other cause	Dead (attributable to causes other than this cancer dx)	None	No radiation and/or cancer-directed surgery	9	Dead
72	1973	Blank(s)	Well differentiated; Grade I	Prostate	Dead (attributable to this cancer dx)	Alive or dead due to cancer	Beam radiation	No radiation and/or cancer-directed surgery	33	Dead
63	1973	Blank(s)	Well differentiated; Grade I	Diseases of Heart	Alive or dead of other cause	Dead (attributable to causes other than this cancer dx)	None	No radiation and/or cancer-directed surgery	156	Dead
91	1973	Blank(s)	Well differentiated; Grade I	Larynx	Alive or dead of other cause	Dead (attributable to causes other than this cancer dx)	None	No radiation and/or cancer-directed surgery	30	Dead
60	1973	Blank(s)	Poorly differentiated; Grade III	Prostate	Dead (attributable to this cancer dx)	Alive or dead due to cancer	None	No radiation and/or cancer-directed surgery	49	Dead
84	1973	Blank(s)	Undifferentiated; anaplastic; Grade IV	Other Cause of Death	Alive or dead of other cause	Dead (attributable to causes other than this cancer dx)	None	No radiation and/or cancer-directed surgery	1	Dead
59	1973	Blank(s)	Unknown	Prostate	Dead (attributable to this cancer dx)	Alive or dead due to cancer	None	No radiation and/or cancer-directed surgery	54	Dead
84	1973	Blank(s)	Well differentiated; Grade I	Diseases of Heart	Alive or dead of other cause	Dead (attributable to causes other than this cancer dx)	None	No radiation and/or cancer-directed surgery	0	Dead
76	1973	Blank(s)	Well differentiated; Grade I	State DC not available or state DC available but no COD	Alive or dead of other cause	Dead (attributable to causes other than this cancer dx)	None	No radiation and/or cancer-directed surgery	160	Dead
82	1973	Blank(s)	Unknown	Prostate	Dead (attributable to this cancer dx)	Alive or dead due to cancer	None	No radiation and/or cancer-directed surgery	2	Dead
77	1973	Blank(s)	Well differentiated; Grade I	Diseases of Heart	Alive or dead of other cause	Dead (attributable to causes other than this cancer dx)	None	No radiation and/or cancer-directed surgery	7	Dead
70	1973	Blank(s)	Unknown	Prostate	Dead (attributable to this cancer dx)	Alive or dead due to cancer	None	No radiation and/or cancer-directed surgery	1	Dead
78	1973	Blank(s)	Unknown	Diseases of Heart	Alive or dead of other cause	Dead (attributable to causes other than this cancer dx)	None	No radiation and/or cancer-directed surgery	2	Dead
71	1973	Blank(s)	Unknown	Prostate	Dead (attributable to this cancer dx)	Alive or dead due to cancer	None	No radiation and/or cancer-directed surgery	43	Dead
65	1973	Blank(s)	Unknown	Prostate	Dead (attributable to this cancer dx)	Alive or dead due to cancer	None	No radiation and/or cancer-directed surgery	20	Dead
69	1973	Blank(s)	Unknown	Prostate	Dead (attributable to this cancer dx)	Alive or dead due to cancer	None	No radiation and/or cancer-directed surgery	87	Dead
85	1973	Blank(s)	Poorly differentiated; Grade III	Diseases of Heart	Alive or dead of other cause	Dead (attributable to causes other than this cancer dx)	None	No radiation and/or cancer-directed surgery	4	Dead
76	1973	Blank(s)	Poorly differentiated; Grade III	Prostate	Dead (attributable to this cancer dx)	Alive or dead due to cancer	None	No radiation and/or cancer-directed surgery	69	Dead
69	1973	Blank(s)	Well differentiated; Grade I	State DC not available or state DC available but no COD	Alive or dead of other cause	Dead (attributable to causes other than this cancer dx)	None	No radiation and/or cancer-directed surgery	34	Dead
55	1973	Blank(s)	Unknown	Prostate	Dead (attributable to this cancer dx)	Alive or dead due to cancer	None	No radiation and/or cancer-directed surgery	120	Dead
63	1973	Blank(s)	Poorly differentiated; Grade III	Prostate	Dead (attributable to this cancer dx)	Alive or dead due to cancer	None	No radiation and/or cancer-directed surgery	40	Dead
71	1973	Blank(s)	Unknown	Prostate	Dead (attributable to this cancer dx)	Alive or dead due to cancer	None	No radiation and/or cancer-directed surgery	109	Dead
72	1973	Blank(s)	Unknown	Diseases of Heart	N/A not first tumor	N/A not first tumor	None	No radiation and/or cancer-directed surgery	44	Dead
81	1973	Blank(s)	Moderately differentiated; Grade II	Prostate	Dead (attributable to this cancer dx)	Alive or dead due to cancer	Beam radiation	Radiation after surgery	20	Dead
59	1973	Blank(s)	Unknown	Chronic Obstructive Pulmonary Disease and Allied Cond	Alive or dead of other cause	Dead (attributable to causes other than this cancer dx)	Beam radiation	Radiation after surgery	145	Dead
60	1973	Blank(s)	Well differentiated; Grade I	Stomach	Alive or dead of other cause	Dead (attributable to causes other than this cancer dx)	None	No radiation and/or cancer-directed surgery	19	Dead
76	1973	Blank(s)	Unknown	Diseases of Heart	N/A not first tumor	N/A not first tumor	None	No radiation and/or cancer-directed surgery	6	Dead
63	1973	Blank(s)	Moderately differentiated; Grade II	Prostate	Dead (attributable to this cancer dx)	Alive or dead due to cancer	None	No radiation and/or cancer-directed surgery	14	Dead
83	1973	Blank(s)	Unknown	Diseases of Heart	Alive or dead of other cause	Dead (attributable to causes other than this cancer dx)	None	No radiation and/or cancer-directed surgery	1	Dead
79	1973	Blank(s)	Poorly differentiated; Grade III	Diseases of Heart	Alive or dead of other cause	Dead (attributable to causes other than this cancer dx)	None	No radiation and/or cancer-directed surgery	114	Dead
71	1973	Blank(s)	Unknown	Diseases of Heart	Alive or dead of other cause	Dead (attributable to causes other than this cancer dx)	None	No radiation and/or cancer-directed surgery	101	Dead
72	1973	Blank(s)	Well differentiated; Grade I	Prostate	Dead (attributable to this cancer dx)	Alive or dead due to cancer	Beam radiation	Radiation after surgery	51	Dead
71	1973	Blank(s)	Unknown	State DC not available or state DC available but no COD	Alive or dead of other cause	Dead (attributable to causes other than this cancer dx)	Beam radiation	No radiation and/or cancer-directed surgery	42	Dead
88	1973	Blank(s)	Unknown	Diseases of Heart	Alive or dead of other cause	Dead (attributable to causes other than this cancer dx)	None	No radiation and/or cancer-directed surgery	0	Dead
81	1973	Blank(s)	Unknown	Prostate	Dead (attributable to this cancer dx)	Alive or dead due to cancer	Beam radiation	Radiation after surgery	2	Dead
67	1973	Blank(s)	Unknown	Other Cause of Death	Alive or dead of other cause	Dead (attributable to causes other than this cancer dx)	None	No radiation and/or cancer-directed surgery	218	Dead
84	1973	Blank(s)	Unknown	Diseases of Heart	Alive or dead of other cause	Dead (attributable to causes other than this cancer dx)	None	No radiation and/or cancer-directed surgery	0	Dead
57	1973	Blank(s)	Unknown	Prostate	Dead (attributable to this cancer dx)	Alive or dead due to cancer	None	No radiation and/or cancer-directed surgery	83	Dead
57	1973	Blank(s)	Unknown	Prostate	Dead (attributable to this cancer dx)	Alive or dead due to cancer	Beam radiation	No radiation and/or cancer-directed surgery	67	Dead
82	1973	Blank(s)	Unknown	Stomach and Duodenal Ulcers	Alive or dead of other cause	Dead (attributable to causes other than this cancer dx)	None	No radiation and/or cancer-directed surgery	Unknown	Dead
73	1973	Blank(s)	Unknown	Prostate	Dead (attributable to this cancer dx)	Alive or dead due to cancer	None	No radiation and/or cancer-directed surgery	52	Dead
89	1973	Blank(s)	Poorly differentiated; Grade III	Prostate	Dead (attributable to this cancer dx)	Alive or dead due to cancer	None	No radiation and/or cancer-directed surgery	1	Dead
88	1973	Blank(s)	Unknown	Pneumonia and Influenza	Alive or dead of other cause	Dead (attributable to causes other than this cancer dx)	None	No radiation and/or cancer-directed surgery	54	Dead
71	1973	Blank(s)	Unknown	State DC not available or state DC available but no COD	Alive or dead of other cause	Dead (attributable to causes other than this cancer dx)	None	No radiation and/or cancer-directed surgery	106	Dead
68	1973	Blank(s)	Well differentiated; Grade I	Stomach	Alive or dead of other cause	Dead (attributable to causes other than this cancer dx)	None	No radiation and/or cancer-directed surgery	78	Dead
70	1973	Blank(s)	Unknown	Chronic Obstructive Pulmonary Disease and Allied Cond	Alive or dead of other cause	Dead (attributable to causes other than this cancer dx)	None	No radiation and/or cancer-directed surgery	158	Dead
69	1973	Blank(s)	Unknown	Cerebrovascular Diseases	Alive or dead of other cause	Dead (attributable to causes other than this cancer dx)	None	No radiation and/or cancer-directed surgery	0	Dead
75	1973	Blank(s)	Unknown	Prostate	Dead (attributable to this cancer dx)	Alive or dead due to cancer	None	No radiation and/or cancer-directed surgery	96	Dead
74	1973	Blank(s)	Unknown	Prostate	Dead (attributable to this cancer dx)	Alive or dead due to cancer	None	No radiation and/or cancer-directed surgery	28	Dead
70	1973	Blank(s)	Unknown	Diseases of Heart	Alive or dead of other cause	Dead (attributable to causes other than this cancer dx)	None	No radiation and/or cancer-directed surgery	Unknown	Dead
82	1973	Blank(s)	Undifferentiated; anaplastic; Grade IV	Prostate	Dead (attributable to this cancer dx)	Alive or dead due to cancer	None	No radiation and/or cancer-directed surgery	30	Dead
75	1973	Blank(s)	Unknown	Diseases of Heart	Alive or dead of other cause	Dead (attributable to causes other than this cancer dx)	None	No radiation and/or cancer-directed surgery	51	Dead
55	1973	Blank(s)	Unknown	Prostate	Dead (attributable to this cancer dx)	Alive or dead due to cancer	None	No radiation and/or cancer-directed surgery	125	Dead
77	1973	Blank(s)	Unknown	Aortic Aneurysm and Dissection	Alive or dead of other cause	Dead (attributable to causes other than this cancer dx)	None	No radiation and/or cancer-directed surgery	Unknown	Dead
84	1973	Blank(s)	Unknown	Diseases of Heart	Alive or dead of other cause	Dead (attributable to causes other than this cancer dx)	None	No radiation and/or cancer-directed surgery	47	Dead
74	1973	Blank(s)	Well differentiated; Grade I	Diseases of Heart	Alive or dead of other cause	Dead (attributable to causes other than this cancer dx)	None	No radiation and/or cancer-directed surgery	65	Dead
75	1973	Blank(s)	Moderately differentiated; Grade II	Diseases of Heart	Alive or dead of other cause	Dead (attributable to causes other than this cancer dx)	None	No radiation and/or cancer-directed surgery	57	Dead
60	1973	Blank(s)	Unknown	Prostate	Dead (attributable to this cancer dx)	Alive or dead due to cancer	Beam radiation	No radiation and/or cancer-directed surgery	19	Dead
80	1973	Blank(s)	Unknown	Diseases of Heart	Alive or dead of other cause	Dead (attributable to causes other than this cancer dx)	None	No radiation and/or cancer-directed surgery	75	Dead
64	1973	Blank(s)	Well differentiated; Grade I	Diseases of Heart	Alive or dead of other cause	Dead (attributable to causes other than this cancer dx)	None	No radiation and/or cancer-directed surgery	63	Dead
88	1973	Blank(s)	Well differentiated; Grade I	Cerebrovascular Diseases	Alive or dead of other cause	Dead (attributable to causes other than this cancer dx)	None	No radiation and/or cancer-directed surgery	6	Dead
75	1973	Blank(s)	Unknown	Diseases of Heart	Alive or dead of other cause	Dead (attributable to causes other than this cancer dx)	None	No radiation and/or cancer-directed surgery	45	Dead
63	1973	Blank(s)	Unknown	Prostate	Dead (attributable to this cancer dx)	Alive or dead due to cancer	None	No radiation and/or cancer-directed surgery	35	Dead
78	1973	Blank(s)	Unknown	Prostate	Dead (attributable to this cancer dx)	Alive or dead due to cancer	None	No radiation and/or cancer-directed surgery	68	Dead
75	1973	Blank(s)	Unknown	Stomach and Duodenal Ulcers	Alive or dead of other cause	Dead (attributable to causes other than this cancer dx)	None	No radiation and/or cancer-directed surgery	0	Dead
64	1973	Blank(s)	Unknown	Prostate	Dead (attributable to this cancer dx)	Alive or dead due to cancer	None	No radiation and/or cancer-directed surgery	61	Dead
63	1973	Blank(s)	Poorly differentiated; Grade III	Prostate	Dead (attributable to this cancer dx)	Alive or dead due to cancer	None	No radiation and/or cancer-directed surgery	5	Dead
91	1973	Blank(s)	Poorly differentiated; Grade III	Prostate	Dead (attributable to this cancer dx)	Alive or dead due to cancer	None	No radiation and/or cancer-directed surgery	4	Dead
76	1973	Blank(s)	Poorly differentiated; Grade III	Diseases of Heart	Alive or dead of other cause	Dead (attributable to causes other than this cancer dx)	None	No radiation and/or cancer-directed surgery	21	Dead
63	1973	Blank(s)	Moderately differentiated; Grade II	Diseases of Heart	Alive or dead of other cause	Dead (attributable to causes other than this cancer dx)	None	No radiation and/or cancer-directed surgery	222	Dead
87	1973	Blank(s)	Well differentiated; Grade I	Other Cause of Death	Dead (attributable to this cancer dx)	Alive or dead due to cancer	None	No radiation and/or cancer-directed surgery	Unknown	Dead
83	1973	Blank(s)	Unknown	Pneumonia and Influenza	N/A not first tumor	N/A not first tumor	None	No radiation and/or cancer-directed surgery	26	Dead
57	1973	Blank(s)	Unknown	Non-Hodgkin Lymphoma	Alive or dead of other cause	Dead (attributable to causes other than this cancer dx)	Beam radiation	No radiation and/or cancer-directed surgery	12	Dead
78	1973	Blank(s)	Unknown	Prostate	Dead (attributable to this cancer dx)	Alive or dead due to cancer	None	No radiation and/or cancer-directed surgery	15	Dead
66	1973	Blank(s)	Unknown	Prostate	Dead (attributable to this cancer dx)	Alive or dead due to cancer	None	No radiation and/or cancer-directed surgery	18	Dead
86	1973	Blank(s)	Moderately differentiated; Grade II	State DC not available or state DC available but no COD	Alive or dead of other cause	Dead (attributable to causes other than this cancer dx)	None	No radiation and/or cancer-directed surgery	19	Dead
81	1973	Blank(s)	Well differentiated; Grade I	Other Cause of Death	Alive or dead of other cause	Dead (attributable to causes other than this cancer dx)	None	No radiation and/or cancer-directed surgery	156	Dead
60	1973	Blank(s)	Unknown	Prostate	Dead (attributable to this cancer dx)	Alive or dead due to cancer	None	No radiation and/or cancer-directed surgery	3	Dead
76	1973	Blank(s)	Well differentiated; Grade I	Chronic Obstructive Pulmonary Disease and Allied Cond	Alive or dead of other cause	Dead (attributable to causes other than this cancer dx)	None	No radiation and/or cancer-directed surgery	1	Dead
81	1973	Blank(s)	Unknown	Cerebrovascular Diseases	Alive or dead of other cause	Dead (attributable to causes other than this cancer dx)	None	No radiation and/or cancer-directed surgery	13	Dead
63	1973	Blank(s)	Unknown	Testis	Dead (attributable to this cancer dx)	Alive or dead due to cancer	None	No radiation and/or cancer-directed surgery	205	Dead
86	1973	Blank(s)	Unknown	Other Cause of Death	Alive or dead of other cause	Dead (attributable to causes other than this cancer dx)	None	No radiation and/or cancer-directed surgery	19	Dead
56	1973	Blank(s)	Moderately differentiated; Grade II	Prostate	Dead (attributable to this cancer dx)	Alive or dead due to cancer	None	No radiation and/or cancer-directed surgery	22	Dead
84	1973	Blank(s)	Unknown	Diseases of Heart	Alive or dead of other cause	Dead (attributable to causes other than this cancer dx)	None	No radiation and/or cancer-directed surgery	50	Dead
53	1973	Blank(s)	Moderately differentiated; Grade II	Prostate	Dead (attributable to this cancer dx)	Alive or dead due to cancer	None	No radiation and/or cancer-directed surgery	88	Dead
89	1973	Blank(s)	Well differentiated; Grade I	Diseases of Heart	Alive or dead of other cause	Dead (attributable to causes other than this cancer dx)	None	No radiation and/or cancer-directed surgery	Unknown	Dead
73	1973	Blank(s)	Well differentiated; Grade I	Colon excluding Rectum	Alive or dead of other cause	Dead (attributable to causes other than this cancer dx)	None	No radiation and/or cancer-directed surgery	193	Dead
59	1973	Blank(s)	Unknown	Suicide and Self-Inflicted Injury	Alive or dead of other cause	Dead (attributable to causes other than this cancer dx)	Beam radiation	No radiation and/or cancer-directed surgery	172	Dead
71	1973	Blank(s)	Unknown	Prostate	Dead (attributable to this cancer dx)	Alive or dead due to cancer	None	No radiation and/or cancer-directed surgery	95	Dead
75	1973	Blank(s)	Unknown	Diabetes Mellitus	Alive or dead of other cause	Dead (attributable to causes other than this cancer dx)	None	No radiation and/or cancer-directed surgery	17	Dead
59	1973	Blank(s)	Unknown	Prostate	Dead (attributable to this cancer dx)	Alive or dead due to cancer	None	No radiation and/or cancer-directed surgery	112	Dead
81	1973	Blank(s)	Poorly differentiated; Grade III	Prostate	Dead (attributable to this cancer dx)	Alive or dead due to cancer	None	No radiation and/or cancer-directed surgery	29	Dead
80	1973	Blank(s)	Unknown	Diseases of Heart	Alive or dead of other cause	Dead (attributable to causes other than this cancer dx)	None	No radiation and/or cancer-directed surgery	6	Dead
67	1973	Blank(s)	Moderately differentiated; Grade II	Prostate	Dead (attributable to this cancer dx)	Alive or dead due to cancer	None	No radiation and/or cancer-directed surgery	170	Dead
57	1973	Blank(s)	Well differentiated; Grade I	Prostate	Dead (attributable to this cancer dx)	Alive or dead due to cancer	None	No radiation and/or cancer-directed surgery	19	Dead
77	1973	Blank(s)	Unknown	Diseases of Heart	Alive or dead of other cause	Dead (attributable to causes other than this cancer dx)	None	No radiation and/or cancer-directed surgery	0	Dead
77	1973	Blank(s)	Poorly differentiated; Grade III	Cerebrovascular Diseases	Alive or dead of other cause	Dead (attributable to causes other than this cancer dx)	None	No radiation and/or cancer-directed surgery	61	Dead
74	1973	Blank(s)	Unknown	Atherosclerosis	Alive or dead of other cause	Dead (attributable to causes other than this cancer dx)	None	No radiation and/or cancer-directed surgery	Unknown	Dead
85	1973	Blank(s)	Unknown	Diseases of Heart	Alive or dead of other cause	Dead (attributable to causes other than this cancer dx)	None	No radiation and/or cancer-directed surgery	83	Dead
74	1973	Blank(s)	Unknown	Prostate	Dead (attributable to this cancer dx)	Alive or dead due to cancer	None	No radiation and/or cancer-directed surgery	67	Dead
82	1973	Blank(s)	Unknown	Prostate	Dead (attributable to this cancer dx)	Alive or dead due to cancer	None	No radiation and/or cancer-directed surgery	65	Dead
82	1973	Blank(s)	Unknown	State DC not available or state DC available but no COD	Alive or dead of other cause	Dead (attributable to causes other than this cancer dx)	None	No radiation and/or cancer-directed surgery	1	Dead
77	1973	Blank(s)	Unknown	Diseases of Heart	Alive or dead of other cause	Dead (attributable to causes other than this cancer dx)	None	No radiation and/or cancer-directed surgery	15	Dead
82	1973	Blank(s)	Unknown	Prostate	Dead (attributable to this cancer dx)	Alive or dead due to cancer	None	No radiation and/or cancer-directed surgery	62	Dead
57	1973	Blank(s)	Well differentiated; Grade I	Prostate	Dead (attributable to this cancer dx)	Alive or dead due to cancer	None	No radiation and/or cancer-directed surgery	65	Dead
66	1973	Blank(s)	Unknown	Prostate	Dead (attributable to this cancer dx)	Alive or dead due to cancer	None	No radiation and/or cancer-directed surgery	115	Dead
81	1973	Blank(s)	Unknown	Diseases of Heart	Alive or dead of other cause	Dead (attributable to causes other than this cancer dx)	None	No radiation and/or cancer-directed surgery	64	Dead
77	1973	Blank(s)	Unknown	Prostate	Dead (attributable to this cancer dx)	Alive or dead due to cancer	None	No radiation and/or cancer-directed surgery	41	Dead
82	1973	Blank(s)	Unknown	Prostate	Dead (attributable to this cancer dx)	Alive or dead due to cancer	None	No radiation and/or cancer-directed surgery	40	Dead
74	1973	Blank(s)	Unknown	Prostate	Dead (attributable to this cancer dx)	Alive or dead due to cancer	None	No radiation and/or cancer-directed surgery	25	Dead
76	1973	Blank(s)	Moderately differentiated; Grade II	Prostate	Dead (attributable to this cancer dx)	Alive or dead due to cancer	None	No radiation and/or cancer-directed surgery	7	Dead
45	1973	Blank(s)	Undifferentiated; anaplastic; Grade IV	Prostate	Dead (attributable to this cancer dx)	Alive or dead due to cancer	Beam radiation	Radiation after surgery	18	Dead
80	1973	Blank(s)	Unknown	Diseases of Heart	Alive or dead of other cause	Dead (attributable to causes other than this cancer dx)	None	No radiation and/or cancer-directed surgery	Unknown	Dead
62	1973	Blank(s)	Unknown	Diseases of Heart	Alive or dead of other cause	Dead (attributable to causes other than this cancer dx)	Beam radiation	Radiation after surgery	211	Dead
67	1973	Blank(s)	Undifferentiated; anaplastic; Grade IV	Prostate	Dead (attributable to this cancer dx)	Alive or dead due to cancer	Beam radiation	No radiation and/or cancer-directed surgery	41	Dead
87	1973	Blank(s)	Moderately differentiated; Grade II	Pneumonia and Influenza	Alive or dead of other cause	Dead (attributable to causes other than this cancer dx)	None	No radiation and/or cancer-directed surgery	54	Dead
72	1973	Blank(s)	Unknown	Prostate	Dead (attributable to this cancer dx)	Alive or dead due to cancer	None	No radiation and/or cancer-directed surgery	9	Dead
76	1973	Blank(s)	Unknown	Prostate	Dead (attributable to this cancer dx)	Alive or dead due to cancer	None	No radiation and/or cancer-directed surgery	13	Dead
72	1973	Blank(s)	Unknown	Diseases of Heart	Alive or dead of other cause	Dead (attributable to causes other than this cancer dx)	None	No radiation and/or cancer-directed surgery	83	Dead
75	1973	Blank(s)	Unknown	Cerebrovascular Diseases	Alive or dead of other cause	Dead (attributable to causes other than this cancer dx)	None	No radiation and/or cancer-directed surgery	82	Dead
74	1973	Blank(s)	Unknown	Prostate	Dead (attributable to this cancer dx)	Alive or dead due to cancer	Beam radiation	Radiation after surgery	19	Dead
76	1973	Blank(s)	Unknown	Diseases of Heart	Alive or dead of other cause	Dead (attributable to causes other than this cancer dx)	None	No radiation and/or cancer-directed surgery	94	Dead
64	1973	Blank(s)	Unknown	Diseases of Heart	Alive or dead of other cause	Dead (attributable to causes other than this cancer dx)	None	No radiation and/or cancer-directed surgery	331	Dead
56	1973	Blank(s)	Well differentiated; Grade I	Diseases of Heart	Alive or dead of other cause	Dead (attributable to causes other than this cancer dx)	None	No radiation and/or cancer-directed surgery	136	Dead
72	1973	Blank(s)	Unknown	Prostate	Dead (attributable to this cancer dx)	Alive or dead due to cancer	None	No radiation and/or cancer-directed surgery	61	Dead
88	1973	Blank(s)	Unknown	Prostate	Dead (attributable to this cancer dx)	Alive or dead due to cancer	None	No radiation and/or cancer-directed surgery	0	Dead
74	1973	Blank(s)	Unknown	Diseases of Heart	Alive or dead of other cause	Dead (attributable to causes other than this cancer dx)	None	No radiation and/or cancer-directed surgery	99	Dead
79	1973	Blank(s)	Well differentiated; Grade I	Miscellaneous Malignant Cancer	Dead (attributable to this cancer dx)	Alive or dead due to cancer	Beam radiation	No radiation and/or cancer-directed surgery	0	Dead
58	1973	Blank(s)	Well differentiated; Grade I	Prostate	Dead (attributable to this cancer dx)	Alive or dead due to cancer	None	No radiation and/or cancer-directed surgery	63	Dead
68	1973	Blank(s)	Well differentiated; Grade I	Diseases of Heart	Alive or dead of other cause	Dead (attributable to causes other than this cancer dx)	None	No radiation and/or cancer-directed surgery	44	Dead
70	1973	Blank(s)	Unknown	Prostate	Dead (attributable to this cancer dx)	Alive or dead due to cancer	None	No radiation and/or cancer-directed surgery	95	Dead
68	1973	Blank(s)	Unknown	Diseases of Heart	Alive or dead of other cause	Dead (attributable to causes other than this cancer dx)	None	No radiation and/or cancer-directed surgery	26	Dead
66	1973	Blank(s)	Undifferentiated; anaplastic; Grade IV	Prostate	Dead (attributable to this cancer dx)	Alive or dead due to cancer	Beam radiation	Radiation after surgery	31	Dead
73	1973	Blank(s)	Well differentiated; Grade I	Pneumonia and Influenza	Alive or dead of other cause	Dead (attributable to causes other than this cancer dx)	None	No radiation and/or cancer-directed surgery	96	Dead
58	1973	Blank(s)	Unknown	State DC not available or state DC available but no COD	Alive or dead of other cause	Dead (attributable to causes other than this cancer dx)	None	No radiation and/or cancer-directed surgery	120	Dead
57	1973	Blank(s)	Unknown	Prostate	Dead (attributable to this cancer dx)	Alive or dead due to cancer	None	No radiation and/or cancer-directed surgery	101	Dead
70	1973	Blank(s)	Well differentiated; Grade I	Diseases of Heart	Alive or dead of other cause	Dead (attributable to causes other than this cancer dx)	None	No radiation and/or cancer-directed surgery	58	Dead
66	1973	Blank(s)	Unknown	Prostate	Dead (attributable to this cancer dx)	Alive or dead due to cancer	Beam radiation	No radiation and/or cancer-directed surgery	48	Dead
57	1973	Blank(s)	Unknown	Prostate	Dead (attributable to this cancer dx)	Alive or dead due to cancer	Beam radiation	No radiation and/or cancer-directed surgery	32	Dead
65	1973	Blank(s)	Unknown	Prostate	Dead (attributable to this cancer dx)	Alive or dead due to cancer	None	No radiation and/or cancer-directed surgery	4	Dead
84	1973	Blank(s)	Moderately differentiated; Grade II	Diseases of Heart	Alive or dead of other cause	Dead (attributable to causes other than this cancer dx)	None	No radiation and/or cancer-directed surgery	23	Dead
65	1973	Blank(s)	Unknown	Prostate	Dead (attributable to this cancer dx)	Alive or dead due to cancer	None	No radiation and/or cancer-directed surgery	125	Dead
73	1973	Blank(s)	Undifferentiated; anaplastic; Grade IV	Miscellaneous Malignant Cancer	Dead (attributable to this cancer dx)	Alive or dead due to cancer	None	No radiation and/or cancer-directed surgery	0	Dead
80	1973	Blank(s)	Unknown	Chronic Obstructive Pulmonary Disease and Allied Cond	Alive or dead of other cause	Dead (attributable to causes other than this cancer dx)	None	No radiation and/or cancer-directed surgery	67	Dead
83	1973	Blank(s)	Unknown	Prostate	Dead (attributable to this cancer dx)	Alive or dead due to cancer	None	No radiation and/or cancer-directed surgery	19	Dead
76	1973	Blank(s)	Unknown	Atherosclerosis	Alive or dead of other cause	Dead (attributable to causes other than this cancer dx)	None	No radiation and/or cancer-directed surgery	16	Dead
84	1973	Blank(s)	Unknown	Prostate	N/A not first tumor	N/A not first tumor	None	No radiation and/or cancer-directed surgery	87	Dead
64	1973	Blank(s)	Moderately differentiated; Grade II	Prostate	Dead (attributable to this cancer dx)	Alive or dead due to cancer	None	No radiation and/or cancer-directed surgery	148	Dead
77	1973	Blank(s)	Unknown	Prostate	Dead (attributable to this cancer dx)	Alive or dead due to cancer	None	No radiation and/or cancer-directed surgery	149	Dead
76	1973	Blank(s)	Unknown	Diseases of Heart	Alive or dead of other cause	Dead (attributable to causes other than this cancer dx)	None	No radiation and/or cancer-directed surgery	101	Dead
59	1973	Blank(s)	Unknown	Hypertension without Heart Disease	Alive or dead of other cause	Dead (attributable to causes other than this cancer dx)	None	No radiation and/or cancer-directed surgery	302	Dead
77	1973	Blank(s)	Poorly differentiated; Grade III	Prostate	Dead (attributable to this cancer dx)	Alive or dead due to cancer	None	No radiation and/or cancer-directed surgery	5	Dead
66	1973	Blank(s)	Moderately differentiated; Grade II	State DC not available or state DC available but no COD	Alive or dead of other cause	Dead (attributable to causes other than this cancer dx)	None	No radiation and/or cancer-directed surgery	60	Dead
59	1973	Blank(s)	Unknown	Prostate	Dead (attributable to this cancer dx)	Alive or dead due to cancer	None	No radiation and/or cancer-directed surgery	5	Dead
82	1973	Blank(s)	Unknown	Cerebrovascular Diseases	Alive or dead of other cause	Dead (attributable to causes other than this cancer dx)	None	No radiation and/or cancer-directed surgery	2	Dead
76	1973	Blank(s)	Unknown	State DC not available or state DC available but no COD	Alive or dead of other cause	Dead (attributable to causes other than this cancer dx)	None	No radiation and/or cancer-directed surgery	15	Dead
75	1973	Blank(s)	Unknown	Prostate	Dead (attributable to this cancer dx)	Alive or dead due to cancer	None	No radiation and/or cancer-directed surgery	Unknown	Dead
82	1973	Blank(s)	Unknown	Diseases of Heart	Alive or dead of other cause	Dead (attributable to causes other than this cancer dx)	None	No radiation and/or cancer-directed surgery	37	Dead
75	1973	Blank(s)	Well differentiated; Grade I	Liver	Alive or dead of other cause	Dead (attributable to causes other than this cancer dx)	None	No radiation and/or cancer-directed surgery	143	Dead
82	1973	Blank(s)	Unknown	Prostate	Dead (attributable to this cancer dx)	Alive or dead due to cancer	Beam radiation	No radiation and/or cancer-directed surgery	3	Dead
58	1973	Blank(s)	Poorly differentiated; Grade III	Prostate	Dead (attributable to this cancer dx)	Alive or dead due to cancer	Beam radiation	No radiation and/or cancer-directed surgery	20	Dead
59	1973	Blank(s)	Unknown	Diseases of Heart	Alive or dead of other cause	Dead (attributable to causes other than this cancer dx)	None	No radiation and/or cancer-directed surgery	13	Dead
72	1973	Blank(s)	Well differentiated; Grade I	Cerebrovascular Diseases	Alive or dead of other cause	Dead (attributable to causes other than this cancer dx)	None	No radiation and/or cancer-directed surgery	25	Dead
80	1973	Blank(s)	Unknown	Other Cause of Death	Alive or dead of other cause	Dead (attributable to causes other than this cancer dx)	None	No radiation and/or cancer-directed surgery	1	Dead
85	1973	Blank(s)	Moderately differentiated; Grade II	Other Cause of Death	Alive or dead of other cause	Dead (attributable to causes other than this cancer dx)	None	No radiation and/or cancer-directed surgery	0	Dead
67	1973	Blank(s)	Moderately differentiated; Grade II	Accidents and Adverse Effects	Alive or dead of other cause	Dead (attributable to causes other than this cancer dx)	None	No radiation and/or cancer-directed surgery	21	Dead
69	1973	Blank(s)	Well differentiated; Grade I	Diseases of Heart	Alive or dead of other cause	Dead (attributable to causes other than this cancer dx)	None	No radiation and/or cancer-directed surgery	102	Dead
80	1973	Blank(s)	Unknown	Prostate	Dead (attributable to this cancer dx)	Alive or dead due to cancer	None	No radiation and/or cancer-directed surgery	69	Dead
61	1973	Blank(s)	Unknown	Prostate	Dead (attributable to this cancer dx)	Alive or dead due to cancer	Beam radiation	No radiation and/or cancer-directed surgery	210	Dead
86	1973	Blank(s)	Poorly differentiated; Grade III	Prostate	Dead (attributable to this cancer dx)	Alive or dead due to cancer	None	No radiation and/or cancer-directed surgery	22	Dead
84	1973	Blank(s)	Unknown	Prostate	Dead (attributable to this cancer dx)	Alive or dead due to cancer	None	No radiation and/or cancer-directed surgery	85	Dead
82	1973	Blank(s)	Unknown	Diseases of Heart	Alive or dead of other cause	Dead (attributable to causes other than this cancer dx)	None	No radiation and/or cancer-directed surgery	111	Dead
82	1973	Blank(s)	Unknown	Diseases of Heart	Alive or dead of other cause	Dead (attributable to causes other than this cancer dx)	None	No radiation and/or cancer-directed surgery	60	Dead
76	1973	Blank(s)	Unknown	Miscellaneous Malignant Cancer	Alive or dead of other cause	Dead (attributable to causes other than this cancer dx)	None	No radiation and/or cancer-directed surgery	41	Dead
58	1973	Blank(s)	Unknown	Diseases of Heart	Alive or dead of other cause	Dead (attributable to causes other than this cancer dx)	None	No radiation and/or cancer-directed surgery	137	Dead
47	1973	Blank(s)	Unknown	Prostate	Dead (attributable to this cancer dx)	Alive or dead due to cancer	None	No radiation and/or cancer-directed surgery	64	Dead
71	1973	Blank(s)	Unknown	Prostate	Dead (attributable to this cancer dx)	Alive or dead due to cancer	None	No radiation and/or cancer-directed surgery	31	Dead
80	1973	Blank(s)	Well differentiated; Grade I	Prostate	Dead (attributable to this cancer dx)	Alive or dead due to cancer	None	No radiation and/or cancer-directed surgery	60	Dead
66	1973	Blank(s)	Unknown	Cerebrovascular Diseases	Alive or dead of other cause	Dead (attributable to causes other than this cancer dx)	None	No radiation and/or cancer-directed surgery	91	Dead
60	1973	Blank(s)	Poorly differentiated; Grade III	Other Diseases of Arteries, Arterioles, Capillaries	Alive or dead of other cause	Dead (attributable to causes other than this cancer dx)	None	No radiation and/or cancer-directed surgery	125	Dead
64	1973	Blank(s)	Unknown	Prostate	Dead (attributable to this cancer dx)	Alive or dead due to cancer	Beam radiation	Radiation after surgery	101	Dead
76	1973	Blank(s)	Unknown	Prostate	Dead (attributable to this cancer dx)	Alive or dead due to cancer	None	No radiation and/or cancer-directed surgery	48	Dead
63	1973	Blank(s)	Unknown	Pneumonia and Influenza	Alive or dead of other cause	Dead (attributable to causes other than this cancer dx)	None	No radiation and/or cancer-directed surgery	Unknown	Dead
79	1973	Blank(s)	Unknown	Diseases of Heart	Alive or dead of other cause	Dead (attributable to causes other than this cancer dx)	None	No radiation and/or cancer-directed surgery	198	Dead
53	1973	Blank(s)	Unknown	Lung and Bronchus	N/A not first tumor	N/A not first tumor	Beam radiation	No radiation and/or cancer-directed surgery	24	Dead
68	1973	Blank(s)	Unknown	Diseases of Heart	Alive or dead of other cause	Dead (attributable to causes other than this cancer dx)	None	No radiation and/or cancer-directed surgery	30	Dead
79	1973	Blank(s)	Unknown	Prostate	Dead (attributable to this cancer dx)	Alive or dead due to cancer	None	No radiation and/or cancer-directed surgery	127	Dead
69	1973	Blank(s)	Unknown	Diseases of Heart	Alive or dead of other cause	Dead (attributable to causes other than this cancer dx)	None	No radiation and/or cancer-directed surgery	143	Dead
62	1973	Blank(s)	Well differentiated; Grade I	Alive	Alive or dead of other cause	Alive or dead due to cancer	None	No radiation and/or cancer-directed surgery	11	Alive
84	1973	Blank(s)	Unknown	Chronic Obstructive Pulmonary Disease and Allied Cond	N/A not first tumor	N/A not first tumor	None	No radiation and/or cancer-directed surgery	Unknown	Dead
66	1973	Blank(s)	Unknown	Diseases of Heart	Alive or dead of other cause	Dead (attributable to causes other than this cancer dx)	None	No radiation and/or cancer-directed surgery	195	Dead
80	1973	Blank(s)	Unknown	Prostate	Dead (attributable to this cancer dx)	Alive or dead due to cancer	None	No radiation and/or cancer-directed surgery	104	Dead
67	1973	Blank(s)	Unknown	Prostate	Dead (attributable to this cancer dx)	Alive or dead due to cancer	None	No radiation and/or cancer-directed surgery	146	Dead
74	1973	Blank(s)	Well differentiated; Grade I	Other Cause of Death	Alive or dead of other cause	Dead (attributable to causes other than this cancer dx)	None	No radiation and/or cancer-directed surgery	110	Dead
59	1973	Blank(s)	Well differentiated; Grade I	Prostate	Dead (attributable to this cancer dx)	Alive or dead due to cancer	None	No radiation and/or cancer-directed surgery	0	Dead
77	1973	Blank(s)	Unknown	Chronic Obstructive Pulmonary Disease and Allied Cond	Alive or dead of other cause	Dead (attributable to causes other than this cancer dx)	Beam radiation	Radiation after surgery	212	Dead
58	1973	Blank(s)	Poorly differentiated; Grade III	Prostate	Dead (attributable to this cancer dx)	Alive or dead due to cancer	Beam radiation	Radiation after surgery	16	Dead
60	1973	Blank(s)	Poorly differentiated; Grade III	Prostate	Dead (attributable to this cancer dx)	Alive or dead due to cancer	None	No radiation and/or cancer-directed surgery	24	Dead
86	1973	Blank(s)	Unknown	Prostate	Dead (attributable to this cancer dx)	Alive or dead due to cancer	None	No radiation and/or cancer-directed surgery	2	Dead
63	1973	Blank(s)	Unknown	Pancreas	Dead (attributable to this cancer dx)	Alive or dead due to cancer	None	No radiation and/or cancer-directed surgery	22	Dead
85	1973	Blank(s)	Unknown	Prostate	Dead (attributable to this cancer dx)	Alive or dead due to cancer	Beam radiation	No radiation and/or cancer-directed surgery	27	Dead
70	1973	Blank(s)	Unknown	Diseases of Heart	Alive or dead of other cause	Dead (attributable to causes other than this cancer dx)	None	No radiation and/or cancer-directed surgery	42	Dead
70	1973	Blank(s)	Well differentiated; Grade I	Prostate	Dead (attributable to this cancer dx)	Alive or dead due to cancer	None	No radiation and/or cancer-directed surgery	154	Dead
74	1973	Blank(s)	Unknown	Prostate	Dead (attributable to this cancer dx)	Alive or dead due to cancer	None	No radiation and/or cancer-directed surgery	6	Dead
74	1973	Blank(s)	Moderately differentiated; Grade II	Other Male Genital Organs	Dead (attributable to this cancer dx)	Alive or dead due to cancer	None	No radiation and/or cancer-directed surgery	17	Dead
55	1973	Blank(s)	Unknown	Other Cause of Death	Alive or dead of other cause	Dead (attributable to causes other than this cancer dx)	None	No radiation and/or cancer-directed surgery	Unknown	Dead
64	1973	Blank(s)	Well differentiated; Grade I	Diseases of Heart	Alive or dead of other cause	Dead (attributable to causes other than this cancer dx)	None	No radiation and/or cancer-directed surgery	305	Dead
70	1973	Blank(s)	Moderately differentiated; Grade II	Prostate	Dead (attributable to this cancer dx)	Alive or dead due to cancer	None	No radiation and/or cancer-directed surgery	119	Dead
69	1973	Blank(s)	Unknown	Myeloma	Alive or dead of other cause	Dead (attributable to causes other than this cancer dx)	Beam radiation	Radiation after surgery	115	Dead
81	1973	Blank(s)	Poorly differentiated; Grade III	Prostate	Dead (attributable to this cancer dx)	Alive or dead due to cancer	None	No radiation and/or cancer-directed surgery	178	Dead
78	1973	Blank(s)	Unknown	Colon excluding Rectum	Alive or dead of other cause	Dead (attributable to causes other than this cancer dx)	Other radiation (1973-1987 cases only)	No radiation and/or cancer-directed surgery	19	Dead
87	1973	Blank(s)	Unknown	Diseases of Heart	Alive or dead of other cause	Dead (attributable to causes other than this cancer dx)	None	No radiation and/or cancer-directed surgery	0	Dead
85	1973	Blank(s)	Unknown	Diseases of Heart	Alive or dead of other cause	Dead (attributable to causes other than this cancer dx)	None	No radiation and/or cancer-directed surgery	10	Dead
85	1973	Blank(s)	Unknown	Chronic Obstructive Pulmonary Disease and Allied Cond	Alive or dead of other cause	Dead (attributable to causes other than this cancer dx)	None	No radiation and/or cancer-directed surgery	17	Dead
78	1973	Blank(s)	Unknown	Prostate	Dead (attributable to this cancer dx)	Alive or dead due to cancer	None	No radiation and/or cancer-directed surgery	33	Dead
77	1973	Blank(s)	Moderately differentiated; Grade II	State DC not available or state DC available but no COD	Alive or dead of other cause	Dead (attributable to causes other than this cancer dx)	None	No radiation and/or cancer-directed surgery	85	Dead
67	1973	Blank(s)	Well differentiated; Grade I	Diabetes Mellitus	Alive or dead of other cause	Dead (attributable to causes other than this cancer dx)	None	No radiation and/or cancer-directed surgery	47	Dead
87	1973	Blank(s)	Unknown	Diseases of Heart	Alive or dead of other cause	Dead (attributable to causes other than this cancer dx)	None	No radiation and/or cancer-directed surgery	0	Dead
80	1973	Blank(s)	Unknown	Pneumonia and Influenza	Alive or dead of other cause	Dead (attributable to causes other than this cancer dx)	None	No radiation and/or cancer-directed surgery	246	Dead
96	1973	Blank(s)	Poorly differentiated; Grade III	Atherosclerosis	Alive or dead of other cause	Dead (attributable to causes other than this cancer dx)	None	No radiation and/or cancer-directed surgery	24	Dead
68	1973	Blank(s)	Poorly differentiated; Grade III	Prostate	Dead (attributable to this cancer dx)	Alive or dead due to cancer	None	No radiation and/or cancer-directed surgery	16	Dead
69	1973	Blank(s)	Well differentiated; Grade I	Diseases of Heart	Alive or dead of other cause	Dead (attributable to causes other than this cancer dx)	None	No radiation and/or cancer-directed surgery	95	Dead
71	1973	Blank(s)	Unknown	Prostate	Dead (attributable to this cancer dx)	Alive or dead due to cancer	None	No radiation and/or cancer-directed surgery	88	Dead
75	1973	Blank(s)	Unknown	Prostate	Dead (attributable to this cancer dx)	Alive or dead due to cancer	None	No radiation and/or cancer-directed surgery	107	Dead
91	1973	Blank(s)	Unknown	Diseases of Heart	Alive or dead of other cause	Dead (attributable to causes other than this cancer dx)	None	No radiation and/or cancer-directed surgery	28	Dead
53	1973	Blank(s)	Unknown	State DC not available or state DC available but no COD	Alive or dead of other cause	Dead (attributable to causes other than this cancer dx)	None	No radiation and/or cancer-directed surgery	39	Dead
68	1973	Blank(s)	Well differentiated; Grade I	Lung and Bronchus	Alive or dead of other cause	Dead (attributable to causes other than this cancer dx)	None	No radiation and/or cancer-directed surgery	235	Dead
71	1973	Blank(s)	Unknown	Prostate	Dead (attributable to this cancer dx)	Alive or dead due to cancer	Beam radiation	Radiation after surgery	11	Dead
88	1973	Blank(s)	Unknown	Prostate	Dead (attributable to this cancer dx)	Alive or dead due to cancer	None	No radiation and/or cancer-directed surgery	12	Dead
61	1973	Blank(s)	Well differentiated; Grade I	Diseases of Heart	Alive or dead of other cause	Dead (attributable to causes other than this cancer dx)	None	No radiation and/or cancer-directed surgery	233	Dead
62	1973	Blank(s)	Unknown	Prostate	Dead (attributable to this cancer dx)	Alive or dead due to cancer	None	No radiation and/or cancer-directed surgery	50	Dead
63	1973	Blank(s)	Poorly differentiated; Grade III	Lung and Bronchus	Alive or dead of other cause	Dead (attributable to causes other than this cancer dx)	None	No radiation and/or cancer-directed surgery	37	Dead
70	1973	Blank(s)	Unknown	Prostate	Dead (attributable to this cancer dx)	Alive or dead due to cancer	None	No radiation and/or cancer-directed surgery	68	Dead
73	1973	Blank(s)	Unknown	State DC not available or state DC available but no COD	Alive or dead of other cause	Dead (attributable to causes other than this cancer dx)	None	No radiation and/or cancer-directed surgery	29	Dead
71	1973	Blank(s)	Unknown	Prostate	Dead (attributable to this cancer dx)	Alive or dead due to cancer	None	No radiation and/or cancer-directed surgery	1	Dead
80	1973	Blank(s)	Unknown	Cerebrovascular Diseases	Alive or dead of other cause	Dead (attributable to causes other than this cancer dx)	None	No radiation and/or cancer-directed surgery	15	Dead
74	1973	Blank(s)	Unknown	Diseases of Heart	Alive or dead of other cause	Dead (attributable to causes other than this cancer dx)	None	No radiation and/or cancer-directed surgery	3	Dead
78	1973	Blank(s)	Poorly differentiated; Grade III	Prostate	Dead (attributable to this cancer dx)	Alive or dead due to cancer	None	No radiation and/or cancer-directed surgery	22	Dead
66	1973	Blank(s)	Unknown	State DC not available or state DC available but no COD	Alive or dead of other cause	Dead (attributable to causes other than this cancer dx)	None	No radiation and/or cancer-directed surgery	68	Dead
89	1973	Blank(s)	Unknown	Diabetes Mellitus	Alive or dead of other cause	Dead (attributable to causes other than this cancer dx)	None	No radiation and/or cancer-directed surgery	18	Dead
64	1973	Blank(s)	Unknown	Pneumonia and Influenza	Alive or dead of other cause	Dead (attributable to causes other than this cancer dx)	None	No radiation and/or cancer-directed surgery	218	Dead
72	1973	Blank(s)	Unknown	Prostate	Dead (attributable to this cancer dx)	Alive or dead due to cancer	None	No radiation and/or cancer-directed surgery	20	Dead
56	1973	Blank(s)	Well differentiated; Grade I	Prostate	Dead (attributable to this cancer dx)	Alive or dead due to cancer	Beam radiation	No radiation and/or cancer-directed surgery	182	Dead
84	1973	Blank(s)	Unknown	Prostate	Dead (attributable to this cancer dx)	Alive or dead due to cancer	None	No radiation and/or cancer-directed surgery	0	Dead
64	1973	Blank(s)	Unknown	Prostate	Dead (attributable to this cancer dx)	Alive or dead due to cancer	None	No radiation and/or cancer-directed surgery	116	Dead
62	1973	Blank(s)	Unknown	Other Cause of Death	Alive or dead of other cause	Dead (attributable to causes other than this cancer dx)	None	No radiation and/or cancer-directed surgery	30	Dead
89	1973	Blank(s)	Unknown	Aortic Aneurysm and Dissection	Alive or dead of other cause	Dead (attributable to causes other than this cancer dx)	None	No radiation and/or cancer-directed surgery	Unknown	Dead
79	1973	Blank(s)	Well differentiated; Grade I	Other Cause of Death	N/A not first tumor	N/A not first tumor	None	No radiation and/or cancer-directed surgery	Unknown	Dead
63	1973	Blank(s)	Unknown	Prostate	Dead (attributable to this cancer dx)	Alive or dead due to cancer	None	No radiation and/or cancer-directed surgery	87	Dead
83	1973	Blank(s)	Unknown	Diseases of Heart	Alive or dead of other cause	Dead (attributable to causes other than this cancer dx)	None	No radiation and/or cancer-directed surgery	1	Dead
86	1973	Blank(s)	Unknown	Prostate	Dead (attributable to this cancer dx)	Alive or dead due to cancer	None	No radiation and/or cancer-directed surgery	1	Dead
63	1973	Blank(s)	Unknown	Lung and Bronchus	N/A not first tumor	N/A not first tumor	None	No radiation and/or cancer-directed surgery	Unknown	Dead
86	1973	Blank(s)	Undifferentiated; anaplastic; Grade IV	Prostate	Dead (attributable to this cancer dx)	Alive or dead due to cancer	None	No radiation and/or cancer-directed surgery	0	Dead
64	1973	Blank(s)	Poorly differentiated; Grade III	Alzheimers (ICD-9 and 10 only)	Alive or dead of other cause	Dead (attributable to causes other than this cancer dx)	None	No radiation and/or cancer-directed surgery	91	Dead
70	1973	Blank(s)	Unknown	Prostate	Dead (attributable to this cancer dx)	Alive or dead due to cancer	None	No radiation and/or cancer-directed surgery	1	Dead
78	1973	Blank(s)	Well differentiated; Grade I	Diseases of Heart	Alive or dead of other cause	Dead (attributable to causes other than this cancer dx)	None	No radiation and/or cancer-directed surgery	129	Dead
66	1973	Blank(s)	Unknown	Prostate	Dead (attributable to this cancer dx)	Alive or dead due to cancer	None	No radiation and/or cancer-directed surgery	20	Dead
72	1973	Blank(s)	Unknown	Prostate	Dead (attributable to this cancer dx)	Alive or dead due to cancer	Beam radiation	Radiation after surgery	1	Dead
82	1973	Blank(s)	Poorly differentiated; Grade III	State DC not available or state DC available but no COD	Alive or dead of other cause	Dead (attributable to causes other than this cancer dx)	None	No radiation and/or cancer-directed surgery	50	Dead
78	1973	Blank(s)	Poorly differentiated; Grade III	Chronic Liver Disease and Cirrhosis	Alive or dead of other cause	Dead (attributable to causes other than this cancer dx)	None	No radiation and/or cancer-directed surgery	Unknown	Dead
75	1973	Blank(s)	Unknown	Chronic Obstructive Pulmonary Disease and Allied Cond	Alive or dead of other cause	Dead (attributable to causes other than this cancer dx)	None	No radiation and/or cancer-directed surgery	56	Dead
84	1973	Blank(s)	Unknown	Prostate	Dead (attributable to this cancer dx)	Alive or dead due to cancer	None	No radiation and/or cancer-directed surgery	6	Dead
77	1973	Blank(s)	Unknown	Prostate	Dead (attributable to this cancer dx)	Alive or dead due to cancer	None	No radiation and/or cancer-directed surgery	25	Dead
67	1973	Blank(s)	Unknown	Prostate	Dead (attributable to this cancer dx)	Alive or dead due to cancer	None	No radiation and/or cancer-directed surgery	40	Dead
81	1973	Blank(s)	Unknown	Diseases of Heart	Alive or dead of other cause	Dead (attributable to causes other than this cancer dx)	None	No radiation and/or cancer-directed surgery	46	Dead
57	1973	Blank(s)	Unknown	Prostate	Dead (attributable to this cancer dx)	Alive or dead due to cancer	Beam radiation	Radiation prior to surgery	5	Dead
85	1973	Blank(s)	Unknown	Prostate	Dead (attributable to this cancer dx)	Alive or dead due to cancer	None	No radiation and/or cancer-directed surgery	11	Dead
63	1973	Blank(s)	Unknown	Colon excluding Rectum	Alive or dead of other cause	Dead (attributable to causes other than this cancer dx)	None	No radiation and/or cancer-directed surgery	226	Dead
71	1973	Blank(s)	Poorly differentiated; Grade III	Prostate	Dead (attributable to this cancer dx)	Alive or dead due to cancer	None	No radiation and/or cancer-directed surgery	36	Dead
72	1973	Blank(s)	Unknown	Cerebrovascular Diseases	Alive or dead of other cause	Dead (attributable to causes other than this cancer dx)	None	No radiation and/or cancer-directed surgery	49	Dead
82	1973	Blank(s)	Unknown	Pneumonia and Influenza	Alive or dead of other cause	Dead (attributable to causes other than this cancer dx)	None	No radiation and/or cancer-directed surgery	54	Dead
65	1973	Blank(s)	Moderately differentiated; Grade II	Lung and Bronchus	Alive or dead of other cause	Dead (attributable to causes other than this cancer dx)	None	No radiation and/or cancer-directed surgery	43	Dead
57	1973	Blank(s)	Unknown	State DC not available or state DC available but no COD	Alive or dead of other cause	Dead (attributable to causes other than this cancer dx)	None	No radiation and/or cancer-directed surgery	55	Dead
68	1973	Blank(s)	Unknown	Diseases of Heart	Alive or dead of other cause	Dead (attributable to causes other than this cancer dx)	None	No radiation and/or cancer-directed surgery	18	Dead
64	1973	Blank(s)	Unknown	Small Intestine	Alive or dead of other cause	Dead (attributable to causes other than this cancer dx)	None	No radiation and/or cancer-directed surgery	23	Dead
73	1973	Blank(s)	Well differentiated; Grade I	State DC not available or state DC available but no COD	Alive or dead of other cause	Dead (attributable to causes other than this cancer dx)	None	No radiation and/or cancer-directed surgery	138	Dead
83	1973	Blank(s)	Unknown	Colon excluding Rectum	Alive or dead of other cause	Dead (attributable to causes other than this cancer dx)	None	No radiation and/or cancer-directed surgery	18	Dead
83	1973	Blank(s)	Unknown	Diseases of Heart	Alive or dead of other cause	Dead (attributable to causes other than this cancer dx)	None	No radiation and/or cancer-directed surgery	95	Dead
76	1973	Blank(s)	Unknown	Accidents and Adverse Effects	N/A not first tumor	N/A not first tumor	None	No radiation and/or cancer-directed surgery	Unknown	Dead
88	1973	Blank(s)	Unknown	Prostate	Dead (attributable to this cancer dx)	Alive or dead due to cancer	None	No radiation and/or cancer-directed surgery	16	Dead
55	1973	Blank(s)	Unknown	Prostate	Dead (attributable to this cancer dx)	Alive or dead due to cancer	None	No radiation and/or cancer-directed surgery	39	Dead
81	1973	Blank(s)	Poorly differentiated; Grade III	Prostate	Dead (attributable to this cancer dx)	Alive or dead due to cancer	Beam radiation	No radiation and/or cancer-directed surgery	79	Dead
86	1973	Blank(s)	Unknown	Prostate	Dead (attributable to this cancer dx)	Alive or dead due to cancer	None	No radiation and/or cancer-directed surgery	4	Dead
60	1973	Blank(s)	Unknown	Kidney and Renal Pelvis	Dead (attributable to this cancer dx)	Alive or dead due to cancer	None	No radiation and/or cancer-directed surgery	272	Dead
92	1973	Blank(s)	Unknown	Diseases of Heart	Alive or dead of other cause	Dead (attributable to causes other than this cancer dx)	None	No radiation and/or cancer-directed surgery	28	Dead
87	1973	Blank(s)	Unknown	Diseases of Heart	Alive or dead of other cause	Dead (attributable to causes other than this cancer dx)	None	No radiation and/or cancer-directed surgery	26	Dead
68	1973	Blank(s)	Unknown	Diseases of Heart	Alive or dead of other cause	Dead (attributable to causes other than this cancer dx)	None	No radiation and/or cancer-directed surgery	48	Dead
74	1973	Blank(s)	Unknown	Prostate	Dead (attributable to this cancer dx)	Alive or dead due to cancer	None	No radiation and/or cancer-directed surgery	22	Dead
76	1973	Blank(s)	Unknown	Prostate	Dead (attributable to this cancer dx)	Alive or dead due to cancer	None	No radiation and/or cancer-directed surgery	49	Dead
83	1973	Blank(s)	Unknown	Miscellaneous Malignant Cancer	Dead (attributable to this cancer dx)	Alive or dead due to cancer	Beam radiation	No radiation and/or cancer-directed surgery	54	Dead
64	1973	Blank(s)	Unknown	Prostate	Dead (attributable to this cancer dx)	Alive or dead due to cancer	None	No radiation and/or cancer-directed surgery	49	Dead
75	1973	Blank(s)	Unknown	Diseases of Heart	Alive or dead of other cause	Dead (attributable to causes other than this cancer dx)	None	No radiation and/or cancer-directed surgery	91	Dead
77	1973	Blank(s)	Unknown	Cerebrovascular Diseases	Alive or dead of other cause	Dead (attributable to causes other than this cancer dx)	None	No radiation and/or cancer-directed surgery	39	Dead
79	1973	Blank(s)	Unknown	Diseases of Heart	Alive or dead of other cause	Dead (attributable to causes other than this cancer dx)	None	No radiation and/or cancer-directed surgery	130	Dead
73	1973	Blank(s)	Unknown	Prostate	Dead (attributable to this cancer dx)	Alive or dead due to cancer	None	No radiation and/or cancer-directed surgery	35	Dead
50	1973	Blank(s)	Unknown	Chronic Liver Disease and Cirrhosis	Alive or dead of other cause	Dead (attributable to causes other than this cancer dx)	None	No radiation and/or cancer-directed surgery	26	Dead
77	1973	Blank(s)	Unknown	Prostate	Dead (attributable to this cancer dx)	Alive or dead due to cancer	None	No radiation and/or cancer-directed surgery	50	Dead
69	1973	Blank(s)	Well differentiated; Grade I	Prostate	Dead (attributable to this cancer dx)	Alive or dead due to cancer	None	No radiation and/or cancer-directed surgery	40	Dead
62	1973	Blank(s)	Moderately differentiated; Grade II	Prostate	Dead (attributable to this cancer dx)	Alive or dead due to cancer	None	No radiation and/or cancer-directed surgery	71	Dead
73	1973	Blank(s)	Poorly differentiated; Grade III	Lung and Bronchus	Dead (attributable to this cancer dx)	Alive or dead due to cancer	None	No radiation and/or cancer-directed surgery	68	Dead
69	1973	Blank(s)	Unknown	Lung and Bronchus	N/A not first tumor	N/A not first tumor	None	No radiation and/or cancer-directed surgery	Unknown	Dead
79	1973	Blank(s)	Unknown	Diseases of Heart	Alive or dead of other cause	Dead (attributable to causes other than this cancer dx)	None	No radiation and/or cancer-directed surgery	56	Dead
61	1973	Blank(s)	Moderately differentiated; Grade II	Prostate	Dead (attributable to this cancer dx)	Alive or dead due to cancer	Beam radiation	Radiation after surgery	62	Dead
75	1973	Blank(s)	Unknown	Prostate	Dead (attributable to this cancer dx)	Alive or dead due to cancer	None	No radiation and/or cancer-directed surgery	82	Dead
67	1973	Blank(s)	Unknown	Prostate	Dead (attributable to this cancer dx)	Alive or dead due to cancer	None	No radiation and/or cancer-directed surgery	9	Dead
60	1973	Blank(s)	Unknown	Prostate	Dead (attributable to this cancer dx)	Alive or dead due to cancer	None	No radiation and/or cancer-directed surgery	138	Dead
78	1973	Blank(s)	Unknown	Prostate	Dead (attributable to this cancer dx)	Alive or dead due to cancer	None	No radiation and/or cancer-directed surgery	72	Dead
92	1973	Blank(s)	Unknown	Prostate	Dead (attributable to this cancer dx)	Alive or dead due to cancer	None	No radiation and/or cancer-directed surgery	73	Dead
80	1973	Blank(s)	Unknown	Prostate	Dead (attributable to this cancer dx)	Alive or dead due to cancer	None	No radiation and/or cancer-directed surgery	104	Dead
60	1973	Blank(s)	Unknown	Diseases of Heart	Alive or dead of other cause	Dead (attributable to causes other than this cancer dx)	None	No radiation and/or cancer-directed surgery	1	Dead
68	1973	Blank(s)	Unknown	Other Oral Cavity and Pharynx	Alive or dead of other cause	Dead (attributable to causes other than this cancer dx)	None	No radiation and/or cancer-directed surgery	99	Dead
71	1973	Blank(s)	Unknown	Diseases of Heart	Alive or dead of other cause	Dead (attributable to causes other than this cancer dx)	None	No radiation and/or cancer-directed surgery	151	Dead
66	1973	Blank(s)	Unknown	Prostate	Dead (attributable to this cancer dx)	Alive or dead due to cancer	Beam radiation	Radiation after surgery	295	Dead
76	1973	Blank(s)	Unknown	Prostate	Dead (attributable to this cancer dx)	Alive or dead due to cancer	None	No radiation and/or cancer-directed surgery	123	Dead
70	1973	Blank(s)	Unknown	Diseases of Heart	Alive or dead of other cause	Dead (attributable to causes other than this cancer dx)	None	No radiation and/or cancer-directed surgery	164	Dead
77	1973	Blank(s)	Moderately differentiated; Grade II	Prostate	Dead (attributable to this cancer dx)	Alive or dead due to cancer	Beam radiation	No radiation and/or cancer-directed surgery	167	Dead
70	1973	Blank(s)	Unknown	Diseases of Heart	Alive or dead of other cause	Dead (attributable to causes other than this cancer dx)	None	No radiation and/or cancer-directed surgery	149	Dead
57	1973	Blank(s)	Unknown	Prostate	Dead (attributable to this cancer dx)	Alive or dead due to cancer	Beam radiation	No radiation and/or cancer-directed surgery	250	Dead
60	1973	Blank(s)	Unknown	Aortic Aneurysm and Dissection	Alive or dead of other cause	Dead (attributable to causes other than this cancer dx)	None	No radiation and/or cancer-directed surgery	145	Dead
78	1973	Blank(s)	Unknown	Alive	Alive or dead of other cause	Alive or dead due to cancer	None	No radiation and/or cancer-directed surgery	0	Alive
62	1973	Blank(s)	Unknown	Lung and Bronchus	Alive or dead of other cause	Dead (attributable to causes other than this cancer dx)	None	No radiation and/or cancer-directed surgery	243	Dead
54	1973	Blank(s)	Unknown	Prostate	Dead (attributable to this cancer dx)	Alive or dead due to cancer	Beam radiation	No radiation and/or cancer-directed surgery	245	Dead
76	1973	Blank(s)	Unknown	Diseases of Heart	N/A not first tumor	N/A not first tumor	Beam radiation	Radiation after surgery	28	Dead
69	1973	Blank(s)	Unknown	State DC not available or state DC available but no COD	N/A not first tumor	N/A not first tumor	Beam radiation	No radiation and/or cancer-directed surgery	25	Dead
84	1973	Blank(s)	Unknown	Diseases of Heart	N/A not first tumor	N/A not first tumor	Beam radiation	Radiation after surgery	45	Dead
73	1973	Blank(s)	Unknown	Other Urinary Organs	N/A not first tumor	N/A not first tumor	None	No radiation and/or cancer-directed surgery	Unknown	Dead
90	1973	Blank(s)	Unknown	Prostate	N/A not first tumor	N/A not first tumor	None	No radiation and/or cancer-directed surgery	26	Dead
87	1973	Blank(s)	Unknown	Other Cause of Death	N/A not first tumor	N/A not first tumor	None	No radiation and/or cancer-directed surgery	58	Dead
78	1973	Blank(s)	Unknown	Diseases of Heart	N/A not first tumor	N/A not first tumor	None	No radiation and/or cancer-directed surgery	103	Dead
68	1973	Blank(s)	Unknown	Prostate	Dead (attributable to this cancer dx)	Alive or dead due to cancer	Beam radiation	Radiation after surgery	65	Dead
63	1973	Blank(s)	Unknown	Other Cause of Death	N/A not first tumor	N/A not first tumor	None	No radiation and/or cancer-directed surgery	107	Dead
75	1973	Blank(s)	Unknown	Pneumonia and Influenza	N/A not first tumor	N/A not first tumor	None	No radiation and/or cancer-directed surgery	77	Dead
82	1973	Blank(s)	Unknown	Kidney and Renal Pelvis	N/A not first tumor	N/A not first tumor	None	No radiation and/or cancer-directed surgery	Unknown	Dead
72	1973	Blank(s)	Unknown	Diseases of Heart	Alive or dead of other cause	Dead (attributable to causes other than this cancer dx)	None	No radiation and/or cancer-directed surgery	63	Dead
60	1973	Blank(s)	Well differentiated; Grade I	Urinary Bladder	N/A not first tumor	N/A not first tumor	Beam radiation	Radiation after surgery	76	Dead
83	1973	Blank(s)	Poorly differentiated; Grade III	Cerebrovascular Diseases	N/A not first tumor	N/A not first tumor	None	No radiation and/or cancer-directed surgery	37	Dead
75	1973	Blank(s)	Unknown	Stomach	N/A not first tumor	N/A not first tumor	None	No radiation and/or cancer-directed surgery	122	Dead
70	1973	Blank(s)	Unknown	Brain and Other Nervous System	Dead (attributable to this cancer dx)	Alive or dead due to cancer	None	No radiation and/or cancer-directed surgery	7	Dead
89	1973	Blank(s)	Unknown	Prostate	Dead (attributable to this cancer dx)	Alive or dead due to cancer	None	No radiation and/or cancer-directed surgery	60	Dead
60	1973	Blank(s)	Unknown	Other Cause of Death	Alive or dead of other cause	Dead (attributable to causes other than this cancer dx)	None	No radiation and/or cancer-directed surgery	233	Dead
81	1973	Blank(s)	Unknown	Miscellaneous Malignant Cancer	Dead (attributable to this cancer dx)	Alive or dead due to cancer	None	No radiation and/or cancer-directed surgery	27	Dead
80	1973	Blank(s)	Unknown	Chronic Obstructive Pulmonary Disease and Allied Cond	Alive or dead of other cause	Dead (attributable to causes other than this cancer dx)	None	No radiation and/or cancer-directed surgery	5	Dead
78	1973	Blank(s)	Unknown	Prostate	Dead (attributable to this cancer dx)	Alive or dead due to cancer	None	No radiation and/or cancer-directed surgery	48	Dead
77	1973	Blank(s)	Unknown	Prostate	Dead (attributable to this cancer dx)	Alive or dead due to cancer	None	No radiation and/or cancer-directed surgery	18	Dead
66	1973	Blank(s)	Unknown	Prostate	Dead (attributable to this cancer dx)	Alive or dead due to cancer	None	No radiation and/or cancer-directed surgery	55	Dead
60	1973	Blank(s)	Unknown	Prostate	Dead (attributable to this cancer dx)	Alive or dead due to cancer	Beam radiation	No radiation and/or cancer-directed surgery	14	Dead
68	1973	Blank(s)	Unknown	Other Diseases of Arteries, Arterioles, Capillaries	Alive or dead of other cause	Dead (attributable to causes other than this cancer dx)	None	No radiation and/or cancer-directed surgery	45	Dead
68	1973	Blank(s)	Unknown	Diseases of Heart	Alive or dead of other cause	Dead (attributable to causes other than this cancer dx)	None	No radiation and/or cancer-directed surgery	214	Dead
61	1973	Blank(s)	Unknown	Atherosclerosis	Alive or dead of other cause	Dead (attributable to causes other than this cancer dx)	None	No radiation and/or cancer-directed surgery	286	Dead
60	1973	Blank(s)	Unknown	Prostate	Dead (attributable to this cancer dx)	Alive or dead due to cancer	None	No radiation and/or cancer-directed surgery	52	Dead
66	1973	Blank(s)	Unknown	State DC not available or state DC available but no COD	N/A not first tumor	N/A not first tumor	None	No radiation and/or cancer-directed surgery	89	Dead
84	1973	Blank(s)	Unknown	Diseases of Heart	Alive or dead of other cause	Dead (attributable to causes other than this cancer dx)	None	No radiation and/or cancer-directed surgery	18	Dead
70	1973	Blank(s)	Unknown	Diseases of Heart	Alive or dead of other cause	Dead (attributable to causes other than this cancer dx)	None	No radiation and/or cancer-directed surgery	1	Dead
73	1973	Blank(s)	Unknown	Prostate	Dead (attributable to this cancer dx)	Alive or dead due to cancer	None	No radiation and/or cancer-directed surgery	50	Dead
65	1973	Blank(s)	Unknown	Prostate	N/A not first tumor	N/A not first tumor	None	No radiation and/or cancer-directed surgery	19	Dead
83	1973	Blank(s)	Unknown	Miscellaneous Malignant Cancer	Dead (attributable to this cancer dx)	Alive or dead due to cancer	Beam radiation	Radiation after surgery	16	Dead
87	1973	Blank(s)	Unknown	Diseases of Heart	N/A not first tumor	N/A not first tumor	None	No radiation and/or cancer-directed surgery	13	Dead
78	1973	Blank(s)	Unknown	Prostate	Dead (attributable to this cancer dx)	Alive or dead due to cancer	None	No radiation and/or cancer-directed surgery	8	Dead
60	1973	Blank(s)	Unknown	Miscellaneous Malignant Cancer	Dead (attributable to this cancer dx)	Alive or dead due to cancer	None	No radiation and/or cancer-directed surgery	30	Dead
76	1973	Blank(s)	Unknown	Prostate	Dead (attributable to this cancer dx)	Alive or dead due to cancer	Beam radiation	No radiation and/or cancer-directed surgery	15	Dead
74	1973	Blank(s)	Unknown	Diseases of Heart	Alive or dead of other cause	Dead (attributable to causes other than this cancer dx)	None	No radiation and/or cancer-directed surgery	11	Dead
76	1973	Blank(s)	Unknown	Diseases of Heart	Alive or dead of other cause	Dead (attributable to causes other than this cancer dx)	None	No radiation and/or cancer-directed surgery	1	Dead
66	1973	Blank(s)	Unknown	Other Cause of Death	Alive or dead of other cause	Dead (attributable to causes other than this cancer dx)	Beam radiation	No radiation and/or cancer-directed surgery	67	Dead
60	1973	Blank(s)	Unknown	Prostate	Dead (attributable to this cancer dx)	Alive or dead due to cancer	None	No radiation and/or cancer-directed surgery	38	Dead
70	1973	Blank(s)	Unknown	Prostate	Dead (attributable to this cancer dx)	Alive or dead due to cancer	None	No radiation and/or cancer-directed surgery	59	Dead
67	1973	Blank(s)	Unknown	Lung and Bronchus	Alive or dead of other cause	Dead (attributable to causes other than this cancer dx)	Beam radiation	No radiation and/or cancer-directed surgery	154	Dead
63	1973	Blank(s)	Unknown	Lung and Bronchus	N/A not first tumor	N/A not first tumor	None	No radiation and/or cancer-directed surgery	Unknown	Dead
74	1973	Blank(s)	Unknown	Diseases of Heart	Alive or dead of other cause	Dead (attributable to causes other than this cancer dx)	None	No radiation and/or cancer-directed surgery	236	Dead
66	1973	Blank(s)	Unknown	Diseases of Heart	Alive or dead of other cause	Dead (attributable to causes other than this cancer dx)	Beam radiation	Radiation after surgery	36	Dead
76	1973	Blank(s)	Unknown	Prostate	Dead (attributable to this cancer dx)	Alive or dead due to cancer	None	No radiation and/or cancer-directed surgery	0	Dead
60	1973	Blank(s)	Unknown	Diseases of Heart	Alive or dead of other cause	Dead (attributable to causes other than this cancer dx)	None	No radiation and/or cancer-directed surgery	74	Dead
84	1973	Blank(s)	Unknown	Atherosclerosis	Alive or dead of other cause	Dead (attributable to causes other than this cancer dx)	None	No radiation and/or cancer-directed surgery	3	Dead
69	1973	Blank(s)	Unknown	Prostate	Dead (attributable to this cancer dx)	Alive or dead due to cancer	None	No radiation and/or cancer-directed surgery	12	Dead
81	1973	Blank(s)	Unknown	Prostate	Dead (attributable to this cancer dx)	Alive or dead due to cancer	None	No radiation and/or cancer-directed surgery	103	Dead
72	1973	Blank(s)	Unknown	Prostate	Dead (attributable to this cancer dx)	Alive or dead due to cancer	None	No radiation and/or cancer-directed surgery	94	Dead
78	1973	Blank(s)	Unknown	Prostate	Dead (attributable to this cancer dx)	Alive or dead due to cancer	None	No radiation and/or cancer-directed surgery	11	Dead
79	1973	Blank(s)	Undifferentiated; anaplastic; Grade IV	Diseases of Heart	Alive or dead of other cause	Dead (attributable to causes other than this cancer dx)	None	No radiation and/or cancer-directed surgery	71	Dead
64	1973	Blank(s)	Unknown	Diseases of Heart	Alive or dead of other cause	Dead (attributable to causes other than this cancer dx)	None	No radiation and/or cancer-directed surgery	369	Dead
63	1973	Blank(s)	Unknown	Prostate	Dead (attributable to this cancer dx)	Alive or dead due to cancer	Beam radiation	Radiation after surgery	78	Dead
76	1973	Blank(s)	Unknown	Diseases of Heart	Alive or dead of other cause	Dead (attributable to causes other than this cancer dx)	None	No radiation and/or cancer-directed surgery	58	Dead
77	1973	Blank(s)	Unknown	State DC not available or state DC available but no COD	Alive or dead of other cause	Dead (attributable to causes other than this cancer dx)	None	No radiation and/or cancer-directed surgery	21	Dead
69	1973	Blank(s)	Unknown	Prostate	Dead (attributable to this cancer dx)	Alive or dead due to cancer	None	No radiation and/or cancer-directed surgery	13	Dead
72	1973	Blank(s)	Unknown	Diseases of Heart	Alive or dead of other cause	Dead (attributable to causes other than this cancer dx)	None	No radiation and/or cancer-directed surgery	154	Dead
85	1973	Blank(s)	Unknown	Atherosclerosis	Alive or dead of other cause	Dead (attributable to causes other than this cancer dx)	None	No radiation and/or cancer-directed surgery	162	Dead
81	1973	Blank(s)	Unknown	Prostate	Dead (attributable to this cancer dx)	Alive or dead due to cancer	None	No radiation and/or cancer-directed surgery	9	Dead
73	1973	Blank(s)	Unknown	Diseases of Heart	Alive or dead of other cause	Dead (attributable to causes other than this cancer dx)	None	No radiation and/or cancer-directed surgery	307	Dead
77	1973	Blank(s)	Unknown	Prostate	Dead (attributable to this cancer dx)	Alive or dead due to cancer	Beam radiation	No radiation and/or cancer-directed surgery	0	Dead
82	1973	Blank(s)	Unknown	Prostate	Dead (attributable to this cancer dx)	Alive or dead due to cancer	None	No radiation and/or cancer-directed surgery	2	Dead
59	1973	Blank(s)	Unknown	Diseases of Heart	Alive or dead of other cause	Dead (attributable to causes other than this cancer dx)	None	No radiation and/or cancer-directed surgery	26	Dead
63	1973	Blank(s)	Unknown	Prostate	Dead (attributable to this cancer dx)	Alive or dead due to cancer	Beam radiation	No radiation and/or cancer-directed surgery	20	Dead
78	1973	Blank(s)	Unknown	Prostate	Dead (attributable to this cancer dx)	Alive or dead due to cancer	None	No radiation and/or cancer-directed surgery	19	Dead
81	1973	Blank(s)	Unknown	Prostate	Dead (attributable to this cancer dx)	Alive or dead due to cancer	None	No radiation and/or cancer-directed surgery	1	Dead
71	1973	Blank(s)	Unknown	Diseases of Heart	N/A not first tumor	N/A not first tumor	None	No radiation and/or cancer-directed surgery	95	Dead
78	1973	Blank(s)	Unknown	State DC not available or state DC available but no COD	Alive or dead of other cause	Dead (attributable to causes other than this cancer dx)	None	No radiation and/or cancer-directed surgery	16	Dead
66	1973	Blank(s)	Unknown	Prostate	Dead (attributable to this cancer dx)	Alive or dead due to cancer	None	No radiation and/or cancer-directed surgery	44	Dead
67	1973	Blank(s)	Unknown	Diseases of Heart	Alive or dead of other cause	Dead (attributable to causes other than this cancer dx)	Beam radiation	Radiation after surgery	103	Dead
68	1973	Blank(s)	Unknown	Prostate	Dead (attributable to this cancer dx)	Alive or dead due to cancer	None	No radiation and/or cancer-directed surgery	119	Dead
67	1973	Blank(s)	Unknown	Diseases of Heart	Alive or dead of other cause	Dead (attributable to causes other than this cancer dx)	None	No radiation and/or cancer-directed surgery	91	Dead
86	1973	Blank(s)	Unknown	Prostate	Dead (attributable to this cancer dx)	Alive or dead due to cancer	None	No radiation and/or cancer-directed surgery	2	Dead
82	1973	Blank(s)	Unknown	Prostate	Dead (attributable to this cancer dx)	Alive or dead due to cancer	None	No radiation and/or cancer-directed surgery	45	Dead
70	1973	Blank(s)	Unknown	Lung and Bronchus	Alive or dead of other cause	Dead (attributable to causes other than this cancer dx)	None	No radiation and/or cancer-directed surgery	80	Dead
61	1973	Blank(s)	Unknown	Diseases of Heart	Alive or dead of other cause	Dead (attributable to causes other than this cancer dx)	None	No radiation and/or cancer-directed surgery	290	Dead
81	1973	Blank(s)	Unknown	Prostate	Dead (attributable to this cancer dx)	Alive or dead due to cancer	None	No radiation and/or cancer-directed surgery	3	Dead
59	1973	Blank(s)	Unknown	Pneumonia and Influenza	N/A not first tumor	N/A not first tumor	None	No radiation and/or cancer-directed surgery	204	Dead
73	1973	Blank(s)	Unknown	Pancreas	N/A not first tumor	N/A not first tumor	None	No radiation and/or cancer-directed surgery	Unknown	Dead
76	1973	Blank(s)	Unknown	Other Cause of Death	Alive or dead of other cause	Dead (attributable to causes other than this cancer dx)	None	No radiation and/or cancer-directed surgery	Unknown	Dead
71	1973	Blank(s)	Unknown	Prostate	Dead (attributable to this cancer dx)	Alive or dead due to cancer	None	No radiation and/or cancer-directed surgery	10	Dead
67	1973	Blank(s)	Unknown	Diseases of Heart	Alive or dead of other cause	Dead (attributable to causes other than this cancer dx)	None	No radiation and/or cancer-directed surgery	155	Dead
66	1973	Blank(s)	Unknown	Prostate	Dead (attributable to this cancer dx)	Alive or dead due to cancer	None	No radiation and/or cancer-directed surgery	176	Dead
65	1973	Blank(s)	Unknown	Diabetes Mellitus	Alive or dead of other cause	Dead (attributable to causes other than this cancer dx)	None	No radiation and/or cancer-directed surgery	67	Dead
79	1973	Blank(s)	Unknown	Prostate	Dead (attributable to this cancer dx)	Alive or dead due to cancer	None	No radiation and/or cancer-directed surgery	110	Dead
64	1973	Blank(s)	Unknown	Chronic Obstructive Pulmonary Disease and Allied Cond	Alive or dead of other cause	Dead (attributable to causes other than this cancer dx)	None	No radiation and/or cancer-directed surgery	10	Dead
66	1973	Blank(s)	Unknown	Prostate	Dead (attributable to this cancer dx)	Alive or dead due to cancer	None	No radiation and/or cancer-directed surgery	1	Dead
69	1973	Blank(s)	Unknown	Diseases of Heart	Alive or dead of other cause	Dead (attributable to causes other than this cancer dx)	None	No radiation and/or cancer-directed surgery	86	Dead
69	1973	Blank(s)	Unknown	Lung and Bronchus	Alive or dead of other cause	Dead (attributable to causes other than this cancer dx)	Beam radiation	Radiation after surgery	37	Dead
70	1973	Blank(s)	Unknown	Prostate	Dead (attributable to this cancer dx)	Alive or dead due to cancer	None	No radiation and/or cancer-directed surgery	12	Dead
76	1973	Blank(s)	Unknown	Lung and Bronchus	N/A not first tumor	N/A not first tumor	None	No radiation and/or cancer-directed surgery	0	Dead
73	1973	Blank(s)	Unknown	Prostate	Dead (attributable to this cancer dx)	Alive or dead due to cancer	Beam radiation	Radiation after surgery	47	Dead
72	1973	Blank(s)	Unknown	Cerebrovascular Diseases	Alive or dead of other cause	Dead (attributable to causes other than this cancer dx)	Beam radiation	Radiation after surgery	26	Dead
78	1973	Blank(s)	Unknown	Urinary Bladder	Alive or dead of other cause	Dead (attributable to causes other than this cancer dx)	None	No radiation and/or cancer-directed surgery	162	Dead
64	1973	Blank(s)	Unknown	Diseases of Heart	Alive or dead of other cause	Dead (attributable to causes other than this cancer dx)	Beam radiation	Radiation after surgery	211	Dead
78	1973	Blank(s)	Unknown	Cerebrovascular Diseases	Alive or dead of other cause	Dead (attributable to causes other than this cancer dx)	None	No radiation and/or cancer-directed surgery	8	Dead
79	1973	Blank(s)	Unknown	Diseases of Heart	Alive or dead of other cause	Dead (attributable to causes other than this cancer dx)	None	No radiation and/or cancer-directed surgery	26	Dead
89	1973	Blank(s)	Unknown	Nephritis, Nephrotic Syndrome and Nephrosis	Alive or dead of other cause	Dead (attributable to causes other than this cancer dx)	None	No radiation and/or cancer-directed surgery	91	Dead
58	1973	Blank(s)	Unknown	Esophagus	N/A not first tumor	N/A not first tumor	None	No radiation and/or cancer-directed surgery	Unknown	Dead
70	1973	Blank(s)	Unknown	Prostate	Dead (attributable to this cancer dx)	Alive or dead due to cancer	Beam radiation	Radiation after surgery	112	Dead
62	1973	Blank(s)	Unknown	Prostate	Dead (attributable to this cancer dx)	Alive or dead due to cancer	Beam radiation	Radiation after surgery	23	Dead
68	1973	Blank(s)	Unknown	Diseases of Heart	Alive or dead of other cause	Dead (attributable to causes other than this cancer dx)	None	No radiation and/or cancer-directed surgery	128	Dead
52	1973	Blank(s)	Unknown	Other Cause of Death	Alive or dead of other cause	Dead (attributable to causes other than this cancer dx)	Beam radiation	Radiation after surgery	242	Dead
68	1973	Blank(s)	Unknown	Prostate	Dead (attributable to this cancer dx)	Alive or dead due to cancer	None	No radiation and/or cancer-directed surgery	25	Dead
73	1973	Blank(s)	Unknown	Other Cause of Death	Dead (attributable to this cancer dx)	Alive or dead due to cancer	Beam radiation	No radiation and/or cancer-directed surgery	23	Dead
69	1973	Blank(s)	Unknown	State DC not available or state DC available but no COD	Alive or dead of other cause	Dead (attributable to causes other than this cancer dx)	None	No radiation and/or cancer-directed surgery	67	Dead
80	1973	Blank(s)	Unknown	Prostate	Dead (attributable to this cancer dx)	Alive or dead due to cancer	None	No radiation and/or cancer-directed surgery	84	Dead
61	1973	Blank(s)	Unknown	Lung and Bronchus	Dead (attributable to this cancer dx)	Alive or dead due to cancer	None	No radiation and/or cancer-directed surgery	28	Dead
84	1973	Blank(s)	Unknown	Prostate	Dead (attributable to this cancer dx)	Alive or dead due to cancer	None	No radiation and/or cancer-directed surgery	26	Dead
69	1973	Blank(s)	Unknown	Miscellaneous Malignant Cancer	N/A not first tumor	N/A not first tumor	None	No radiation and/or cancer-directed surgery	48	Dead
69	1973	Blank(s)	Unknown	Other Cause of Death	Alive or dead of other cause	Dead (attributable to causes other than this cancer dx)	None	No radiation and/or cancer-directed surgery	9	Dead
81	1973	Blank(s)	Unknown	Diseases of Heart	Alive or dead of other cause	Dead (attributable to causes other than this cancer dx)	None	No radiation and/or cancer-directed surgery	2	Dead
66	1973	Blank(s)	Unknown	Nephritis, Nephrotic Syndrome and Nephrosis	Alive or dead of other cause	Dead (attributable to causes other than this cancer dx)	None	No radiation and/or cancer-directed surgery	305	Dead
64	1973	Blank(s)	Unknown	Pneumonia and Influenza	Alive or dead of other cause	Dead (attributable to causes other than this cancer dx)	None	No radiation and/or cancer-directed surgery	Unknown	Dead
75	1973	Blank(s)	Unknown	Diseases of Heart	Alive or dead of other cause	Dead (attributable to causes other than this cancer dx)	None	No radiation and/or cancer-directed surgery	22	Dead
76	1973	Blank(s)	Unknown	State DC not available or state DC available but no COD	Alive or dead of other cause	Dead (attributable to causes other than this cancer dx)	None	No radiation and/or cancer-directed surgery	22	Dead
67	1973	Blank(s)	Unknown	Cerebrovascular Diseases	Alive or dead of other cause	Dead (attributable to causes other than this cancer dx)	None	No radiation and/or cancer-directed surgery	95	Dead
73	1973	Blank(s)	Unknown	Diseases of Heart	Alive or dead of other cause	Dead (attributable to causes other than this cancer dx)	None	No radiation and/or cancer-directed surgery	129	Dead
61	1973	Blank(s)	Unknown	Diseases of Heart	Alive or dead of other cause	Dead (attributable to causes other than this cancer dx)	None	No radiation and/or cancer-directed surgery	364	Dead
76	1973	Blank(s)	Unknown	Prostate	Dead (attributable to this cancer dx)	Alive or dead due to cancer	None	No radiation and/or cancer-directed surgery	40	Dead
83	1973	Blank(s)	Unknown	Diseases of Heart	Alive or dead of other cause	Dead (attributable to causes other than this cancer dx)	None	No radiation and/or cancer-directed surgery	16	Dead
56	1973	Blank(s)	Unknown	Prostate	Dead (attributable to this cancer dx)	Alive or dead due to cancer	None	No radiation and/or cancer-directed surgery	34	Dead
80	1973	Blank(s)	Unknown	Prostate	Dead (attributable to this cancer dx)	Alive or dead due to cancer	None	No radiation and/or cancer-directed surgery	68	Dead
71	1973	Blank(s)	Unknown	Diseases of Heart	Alive or dead of other cause	Dead (attributable to causes other than this cancer dx)	None	No radiation and/or cancer-directed surgery	135	Dead
76	1973	Blank(s)	Unknown	Diseases of Heart	Alive or dead of other cause	Dead (attributable to causes other than this cancer dx)	None	No radiation and/or cancer-directed surgery	69	Dead
65	1973	Blank(s)	Unknown	Prostate	Dead (attributable to this cancer dx)	Alive or dead due to cancer	None	No radiation and/or cancer-directed surgery	190	Dead
87	1973	Blank(s)	Unknown	Prostate	Dead (attributable to this cancer dx)	Alive or dead due to cancer	None	No radiation and/or cancer-directed surgery	11	Dead
68	1973	Blank(s)	Unknown	Prostate	Dead (attributable to this cancer dx)	Alive or dead due to cancer	Beam radiation	Radiation after surgery	50	Dead
85	1973	Blank(s)	Unknown	Diseases of Heart	Alive or dead of other cause	Dead (attributable to causes other than this cancer dx)	None	No radiation and/or cancer-directed surgery	0	Dead
73	1973	Blank(s)	Unknown	Prostate	Dead (attributable to this cancer dx)	Alive or dead due to cancer	None	No radiation and/or cancer-directed surgery	1	Dead
66	1973	Blank(s)	Unknown	Stomach	Dead (attributable to this cancer dx)	Alive or dead due to cancer	None	No radiation and/or cancer-directed surgery	10	Dead
68	1973	Blank(s)	Unknown	Prostate	Dead (attributable to this cancer dx)	Alive or dead due to cancer	None	No radiation and/or cancer-directed surgery	92	Dead
54	1973	Blank(s)	Unknown	Prostate	Dead (attributable to this cancer dx)	Alive or dead due to cancer	None	No radiation and/or cancer-directed surgery	135	Dead
78	1973	Blank(s)	Unknown	Hodgkin Lymphoma	N/A not first tumor	N/A not first tumor	None	No radiation and/or cancer-directed surgery	64	Dead
57	1973	Blank(s)	Unknown	Chronic Obstructive Pulmonary Disease and Allied Cond	Alive or dead of other cause	Dead (attributable to causes other than this cancer dx)	None	No radiation and/or cancer-directed surgery	21	Dead
73	1973	Blank(s)	Unknown	Other Cause of Death	N/A not first tumor	N/A not first tumor	None	No radiation and/or cancer-directed surgery	Unknown	Dead
66	1973	Blank(s)	Unknown	Diseases of Heart	Alive or dead of other cause	Dead (attributable to causes other than this cancer dx)	None	No radiation and/or cancer-directed surgery	61	Dead
84	1973	Blank(s)	Unknown	Prostate	Dead (attributable to this cancer dx)	Alive or dead due to cancer	None	No radiation and/or cancer-directed surgery	9	Dead
66	1973	Blank(s)	Unknown	Diseases of Heart	Alive or dead of other cause	Dead (attributable to causes other than this cancer dx)	None	No radiation and/or cancer-directed surgery	21	Dead
71	1973	Blank(s)	Unknown	Cerebrovascular Diseases	Alive or dead of other cause	Dead (attributable to causes other than this cancer dx)	None	No radiation and/or cancer-directed surgery	2	Dead
76	1973	Blank(s)	Unknown	Cerebrovascular Diseases	Alive or dead of other cause	Dead (attributable to causes other than this cancer dx)	None	No radiation and/or cancer-directed surgery	Unknown	Dead
64	1973	Blank(s)	Poorly differentiated; Grade III	Prostate	Dead (attributable to this cancer dx)	Alive or dead due to cancer	None	No radiation and/or cancer-directed surgery	12	Dead
70	1973	Blank(s)	Unknown	Prostate	Dead (attributable to this cancer dx)	Alive or dead due to cancer	None	No radiation and/or cancer-directed surgery	119	Dead
71	1973	Blank(s)	Unknown	Prostate	Dead (attributable to this cancer dx)	Alive or dead due to cancer	None	No radiation and/or cancer-directed surgery	41	Dead
64	1973	Blank(s)	Unknown	Chronic Obstructive Pulmonary Disease and Allied Cond	Alive or dead of other cause	Dead (attributable to causes other than this cancer dx)	None	No radiation and/or cancer-directed surgery	273	Dead
71	1973	Blank(s)	Unknown	Prostate	Dead (attributable to this cancer dx)	Alive or dead due to cancer	Beam radiation	Radiation after surgery	10	Dead
74	1973	Blank(s)	Unknown	Prostate	Dead (attributable to this cancer dx)	Alive or dead due to cancer	None	No radiation and/or cancer-directed surgery	7	Dead
76	1973	Blank(s)	Unknown	Prostate	Dead (attributable to this cancer dx)	Alive or dead due to cancer	None	No radiation and/or cancer-directed surgery	262	Dead
75	1973	Blank(s)	Unknown	Prostate	Dead (attributable to this cancer dx)	Alive or dead due to cancer	None	No radiation and/or cancer-directed surgery	9	Dead
78	1973	Blank(s)	Unknown	Pancreas	Dead (attributable to this cancer dx)	Alive or dead due to cancer	None	No radiation and/or cancer-directed surgery	20	Dead
60	1973	Blank(s)	Unknown	Prostate	Dead (attributable to this cancer dx)	Alive or dead due to cancer	None	No radiation and/or cancer-directed surgery	19	Dead
75	1973	Blank(s)	Unknown	Diseases of Heart	Alive or dead of other cause	Dead (attributable to causes other than this cancer dx)	None	No radiation and/or cancer-directed surgery	64	Dead
74	1973	Blank(s)	Unknown	Atherosclerosis	Alive or dead of other cause	Dead (attributable to causes other than this cancer dx)	Beam radiation	Radiation after surgery	176	Dead
67	1973	Blank(s)	Unknown	Thyroid	Alive or dead of other cause	Dead (attributable to causes other than this cancer dx)	None	No radiation and/or cancer-directed surgery	85	Dead
82	1973	Blank(s)	Unknown	Diseases of Heart	Alive or dead of other cause	Dead (attributable to causes other than this cancer dx)	None	No radiation and/or cancer-directed surgery	53	Dead
86	1973	Blank(s)	Unknown	Cerebrovascular Diseases	Alive or dead of other cause	Dead (attributable to causes other than this cancer dx)	None	No radiation and/or cancer-directed surgery	115	Dead
70	1973	Blank(s)	Unknown	Diseases of Heart	Alive or dead of other cause	Dead (attributable to causes other than this cancer dx)	None	No radiation and/or cancer-directed surgery	31	Dead
87	1973	Blank(s)	Unknown	Cerebrovascular Diseases	Alive or dead of other cause	Dead (attributable to causes other than this cancer dx)	None	No radiation and/or cancer-directed surgery	56	Dead
71	1973	Blank(s)	Unknown	Other Cause of Death	Alive or dead of other cause	Dead (attributable to causes other than this cancer dx)	Beam radiation	Radiation after surgery	102	Dead
58	1973	Blank(s)	Unknown	Prostate	Dead (attributable to this cancer dx)	Alive or dead due to cancer	Beam radiation	Radiation after surgery	20	Dead
75	1973	Blank(s)	Unknown	Non-Hodgkin Lymphoma	Dead (attributable to this cancer dx)	Alive or dead due to cancer	None	No radiation and/or cancer-directed surgery	Unknown	Dead
67	1973	Blank(s)	Unknown	Miscellaneous Malignant Cancer	Dead (attributable to this cancer dx)	Alive or dead due to cancer	Beam radiation	Radiation after surgery	3	Dead
76	1973	Blank(s)	Unknown	Diseases of Heart	Alive or dead of other cause	Dead (attributable to causes other than this cancer dx)	None	No radiation and/or cancer-directed surgery	177	Dead
68	1973	Blank(s)	Unknown	Lung and Bronchus	Alive or dead of other cause	Dead (attributable to causes other than this cancer dx)	None	No radiation and/or cancer-directed surgery	15	Dead
61	1973	Blank(s)	Unknown	Prostate	Dead (attributable to this cancer dx)	Alive or dead due to cancer	None	No radiation and/or cancer-directed surgery	9	Dead
50	1973	Blank(s)	Unknown	Diseases of Heart	Alive or dead of other cause	Dead (attributable to causes other than this cancer dx)	None	No radiation and/or cancer-directed surgery	424	Dead
74	1973	Blank(s)	Unknown	Miscellaneous Malignant Cancer	Dead (attributable to this cancer dx)	Alive or dead due to cancer	None	No radiation and/or cancer-directed surgery	93	Dead
58	1973	Blank(s)	Unknown	Prostate	Dead (attributable to this cancer dx)	Alive or dead due to cancer	Beam radiation	Radiation after surgery	32	Dead
69	1973	Blank(s)	Unknown	Diseases of Heart	Alive or dead of other cause	Dead (attributable to causes other than this cancer dx)	Beam radiation	Radiation after surgery	87	Dead
63	1973	Blank(s)	Unknown	Cerebrovascular Diseases	Alive or dead of other cause	Dead (attributable to causes other than this cancer dx)	None	No radiation and/or cancer-directed surgery	34	Dead
69	1973	Blank(s)	Unknown	Diseases of Heart	Alive or dead of other cause	Dead (attributable to causes other than this cancer dx)	None	No radiation and/or cancer-directed surgery	36	Dead
81	1973	Blank(s)	Unknown	Diseases of Heart	Alive or dead of other cause	Dead (attributable to causes other than this cancer dx)	None	No radiation and/or cancer-directed surgery	128	Dead
69	1973	Blank(s)	Unknown	Diseases of Heart	Alive or dead of other cause	Dead (attributable to causes other than this cancer dx)	None	No radiation and/or cancer-directed surgery	87	Dead
80	1973	Blank(s)	Unknown	Other Diseases of Arteries, Arterioles, Capillaries	N/A not first tumor	N/A not first tumor	None	No radiation and/or cancer-directed surgery	32	Dead
60	1973	Blank(s)	Unknown	Diseases of Heart	Alive or dead of other cause	Dead (attributable to causes other than this cancer dx)	Beam radiation	Radiation after surgery	26	Dead
79	1973	Blank(s)	Unknown	Prostate	Dead (attributable to this cancer dx)	Alive or dead due to cancer	None	No radiation and/or cancer-directed surgery	11	Dead
79	1973	Blank(s)	Unknown	Aortic Aneurysm and Dissection	Alive or dead of other cause	Dead (attributable to causes other than this cancer dx)	None	No radiation and/or cancer-directed surgery	Unknown	Dead
67	1973	Blank(s)	Unknown	Prostate	Dead (attributable to this cancer dx)	Alive or dead due to cancer	None	No radiation and/or cancer-directed surgery	88	Dead
62	1973	Blank(s)	Unknown	Diseases of Heart	Alive or dead of other cause	Dead (attributable to causes other than this cancer dx)	None	No radiation and/or cancer-directed surgery	140	Dead
68	1973	Blank(s)	Unknown	Prostate	Dead (attributable to this cancer dx)	Alive or dead due to cancer	None	No radiation and/or cancer-directed surgery	22	Dead
77	1973	Blank(s)	Unknown	Prostate	N/A not first tumor	N/A not first tumor	None	No radiation and/or cancer-directed surgery	54	Dead
72	1973	Blank(s)	Unknown	Diseases of Heart	Alive or dead of other cause	Dead (attributable to causes other than this cancer dx)	Beam radiation	No radiation and/or cancer-directed surgery	270	Dead
86	1973	Blank(s)	Unknown	Prostate	Dead (attributable to this cancer dx)	Alive or dead due to cancer	None	No radiation and/or cancer-directed surgery	72	Dead
72	1973	Blank(s)	Unknown	State DC not available or state DC available but no COD	Alive or dead of other cause	Dead (attributable to causes other than this cancer dx)	None	No radiation and/or cancer-directed surgery	58	Dead
71	1973	Blank(s)	Unknown	Lung and Bronchus	Alive or dead of other cause	Dead (attributable to causes other than this cancer dx)	None	No radiation and/or cancer-directed surgery	120	Dead
65	1973	Blank(s)	Unknown	Diseases of Heart	Alive or dead of other cause	Dead (attributable to causes other than this cancer dx)	None	No radiation and/or cancer-directed surgery	43	Dead
90	1973	Blank(s)	Unknown	Diseases of Heart	Alive or dead of other cause	Dead (attributable to causes other than this cancer dx)	None	No radiation and/or cancer-directed surgery	58	Dead
82	1973	Blank(s)	Unknown	Prostate	Dead (attributable to this cancer dx)	Alive or dead due to cancer	None	No radiation and/or cancer-directed surgery	0	Dead
66	1973	Blank(s)	Unknown	Prostate	Dead (attributable to this cancer dx)	Alive or dead due to cancer	None	No radiation and/or cancer-directed surgery	3	Dead
75	1973	Blank(s)	Unknown	In situ, benign or unknown behavior neoplasm	Dead (attributable to this cancer dx)	Alive or dead due to cancer	Beam radiation	Radiation after surgery	46	Dead
79	1973	Blank(s)	Unknown	Diseases of Heart	Alive or dead of other cause	Dead (attributable to causes other than this cancer dx)	None	No radiation and/or cancer-directed surgery	7	Dead
73	1973	Blank(s)	Unknown	Suicide and Self-Inflicted Injury	Alive or dead of other cause	Dead (attributable to causes other than this cancer dx)	None	No radiation and/or cancer-directed surgery	21	Dead
74	1973	Blank(s)	Unknown	Chronic Obstructive Pulmonary Disease and Allied Cond	Alive or dead of other cause	Dead (attributable to causes other than this cancer dx)	None	No radiation and/or cancer-directed surgery	0	Dead
75	1973	Blank(s)	Unknown	Prostate	Dead (attributable to this cancer dx)	Alive or dead due to cancer	None	No radiation and/or cancer-directed surgery	9	Dead
56	1973	Blank(s)	Unknown	Prostate	Dead (attributable to this cancer dx)	Alive or dead due to cancer	None	No radiation and/or cancer-directed surgery	48	Dead
66	1973	Blank(s)	Unknown	Diseases of Heart	Alive or dead of other cause	Dead (attributable to causes other than this cancer dx)	Beam radiation	Radiation after surgery	114	Dead
71	1973	Blank(s)	Unknown	Other Cause of Death	Alive or dead of other cause	Dead (attributable to causes other than this cancer dx)	None	No radiation and/or cancer-directed surgery	68	Dead
63	1973	Blank(s)	Unknown	Prostate	Dead (attributable to this cancer dx)	Alive or dead due to cancer	Beam radiation	Radiation after surgery	169	Dead
66	1973	Blank(s)	Unknown	Prostate	Dead (attributable to this cancer dx)	Alive or dead due to cancer	Beam radiation	No radiation and/or cancer-directed surgery	42	Dead
58	1973	Blank(s)	Moderately differentiated; Grade II	Diseases of Heart	Alive or dead of other cause	Dead (attributable to causes other than this cancer dx)	Beam radiation	Radiation after surgery	88	Dead
60	1973	Blank(s)	Unknown	Accidents and Adverse Effects	Alive or dead of other cause	Dead (attributable to causes other than this cancer dx)	Beam radiation	Radiation after surgery	86	Dead
76	1973	Blank(s)	Unknown	Prostate	Dead (attributable to this cancer dx)	Alive or dead due to cancer	None	No radiation and/or cancer-directed surgery	3	Dead
64	1973	Blank(s)	Unknown	Diabetes Mellitus	Alive or dead of other cause	Dead (attributable to causes other than this cancer dx)	Beam radiation	Radiation after surgery	31	Dead
65	1973	Blank(s)	Unknown	Prostate	Dead (attributable to this cancer dx)	Alive or dead due to cancer	None	No radiation and/or cancer-directed surgery	53	Dead
76	1973	Blank(s)	Unknown	Diseases of Heart	Alive or dead of other cause	Dead (attributable to causes other than this cancer dx)	None	No radiation and/or cancer-directed surgery	82	Dead
70	1973	Blank(s)	Unknown	Diseases of Heart	Alive or dead of other cause	Dead (attributable to causes other than this cancer dx)	None	No radiation and/or cancer-directed surgery	50	Dead
75	1973	Blank(s)	Unknown	Cerebrovascular Diseases	Alive or dead of other cause	Dead (attributable to causes other than this cancer dx)	None	No radiation and/or cancer-directed surgery	236	Dead
73	1973	Blank(s)	Unknown	Diseases of Heart	Alive or dead of other cause	Dead (attributable to causes other than this cancer dx)	None	No radiation and/or cancer-directed surgery	104	Dead
78	1973	Blank(s)	Unknown	Diseases of Heart	Alive or dead of other cause	Dead (attributable to causes other than this cancer dx)	None	No radiation and/or cancer-directed surgery	21	Dead
61	1973	Blank(s)	Unknown	Diseases of Heart	Alive or dead of other cause	Dead (attributable to causes other than this cancer dx)	Beam radiation	Radiation after surgery	37	Dead
75	1973	Blank(s)	Unknown	Pneumonia and Influenza	Alive or dead of other cause	Dead (attributable to causes other than this cancer dx)	Beam radiation	Radiation after surgery	104	Dead
84	1973	Blank(s)	Unknown	Prostate	Dead (attributable to this cancer dx)	Alive or dead due to cancer	None	No radiation and/or cancer-directed surgery	5	Dead
77	1973	Blank(s)	Unknown	Urinary Bladder	Alive or dead of other cause	Dead (attributable to causes other than this cancer dx)	None	No radiation and/or cancer-directed surgery	76	Dead
76	1973	Blank(s)	Unknown	Atherosclerosis	Alive or dead of other cause	Dead (attributable to causes other than this cancer dx)	Beam radiation	Radiation after surgery	72	Dead
55	1973	Blank(s)	Unknown	Diseases of Heart	Alive or dead of other cause	Dead (attributable to causes other than this cancer dx)	Beam radiation	Radiation after surgery	7	Dead
73	1973	Blank(s)	Unknown	Prostate	Dead (attributable to this cancer dx)	Alive or dead due to cancer	None	No radiation and/or cancer-directed surgery	24	Dead
55	1973	Blank(s)	Unknown	Miscellaneous Malignant Cancer	Dead (attributable to this cancer dx)	Alive or dead due to cancer	Beam radiation	No radiation and/or cancer-directed surgery	4	Dead
71	1973	Blank(s)	Unknown	Bones and Joints	Dead (attributable to this cancer dx)	Alive or dead due to cancer	None	No radiation and/or cancer-directed surgery	37	Dead
72	1973	Blank(s)	Unknown	Diseases of Heart	Alive or dead of other cause	Dead (attributable to causes other than this cancer dx)	None	No radiation and/or cancer-directed surgery	29	Dead
73	1973	Blank(s)	Unknown	Diseases of Heart	Alive or dead of other cause	Dead (attributable to causes other than this cancer dx)	None	No radiation and/or cancer-directed surgery	Unknown	Dead
79	1973	Blank(s)	Unknown	Prostate	Dead (attributable to this cancer dx)	Alive or dead due to cancer	None	No radiation and/or cancer-directed surgery	53	Dead
62	1973	Blank(s)	Unknown	Accidents and Adverse Effects	Alive or dead of other cause	Dead (attributable to causes other than this cancer dx)	Beam radiation	Radiation after surgery	4	Dead
72	1973	Blank(s)	Unknown	Prostate	Dead (attributable to this cancer dx)	Alive or dead due to cancer	None	No radiation and/or cancer-directed surgery	39	Dead
70	1973	Blank(s)	Unknown	Prostate	Dead (attributable to this cancer dx)	Alive or dead due to cancer	Beam radiation	No radiation and/or cancer-directed surgery	3	Dead
71	1973	Blank(s)	Unknown	Diseases of Heart	Alive or dead of other cause	Dead (attributable to causes other than this cancer dx)	None	No radiation and/or cancer-directed surgery	14	Dead
61	1973	Blank(s)	Unknown	Other Cause of Death	Alive or dead of other cause	Dead (attributable to causes other than this cancer dx)	None	No radiation and/or cancer-directed surgery	6	Dead
75	1973	Blank(s)	Unknown	Prostate	Dead (attributable to this cancer dx)	Alive or dead due to cancer	None	No radiation and/or cancer-directed surgery	9	Dead
63	1973	Blank(s)	Unknown	Diseases of Heart	Alive or dead of other cause	Dead (attributable to causes other than this cancer dx)	None	No radiation and/or cancer-directed surgery	279	Dead
66	1973	Blank(s)	Unknown	Prostate	Dead (attributable to this cancer dx)	Alive or dead due to cancer	None	No radiation and/or cancer-directed surgery	14	Dead
62	1973	Blank(s)	Unknown	Diseases of Heart	Alive or dead of other cause	Dead (attributable to causes other than this cancer dx)	None	No radiation and/or cancer-directed surgery	Unknown	Dead
59	1973	Blank(s)	Unknown	Alzheimers (ICD-9 and 10 only)	Alive or dead of other cause	Dead (attributable to causes other than this cancer dx)	None	No radiation and/or cancer-directed surgery	286	Dead
79	1973	Blank(s)	Unknown	Prostate	Dead (attributable to this cancer dx)	Alive or dead due to cancer	None	No radiation and/or cancer-directed surgery	33	Dead
73	1973	Blank(s)	Unknown	Prostate	Dead (attributable to this cancer dx)	Alive or dead due to cancer	None	No radiation and/or cancer-directed surgery	11	Dead
73	1973	Blank(s)	Unknown	Cerebrovascular Diseases	Alive or dead of other cause	Dead (attributable to causes other than this cancer dx)	Beam radiation	Radiation after surgery	265	Dead
63	1973	Blank(s)	Unknown	Prostate	Dead (attributable to this cancer dx)	Alive or dead due to cancer	None	No radiation and/or cancer-directed surgery	49	Dead
66	1973	Blank(s)	Unknown	Other Cause of Death	Alive or dead of other cause	Dead (attributable to causes other than this cancer dx)	None	No radiation and/or cancer-directed surgery	92	Dead
83	1973	Blank(s)	Unknown	Cerebrovascular Diseases	Alive or dead of other cause	Dead (attributable to causes other than this cancer dx)	None	No radiation and/or cancer-directed surgery	8	Dead
69	1973	Blank(s)	Unknown	State DC not available or state DC available but no COD	Alive or dead of other cause	Dead (attributable to causes other than this cancer dx)	None	No radiation and/or cancer-directed surgery	114	Dead
79	1973	Blank(s)	Unknown	Prostate	Dead (attributable to this cancer dx)	Alive or dead due to cancer	None	No radiation and/or cancer-directed surgery	38	Dead
72	1973	Blank(s)	Unknown	Prostate	Dead (attributable to this cancer dx)	Alive or dead due to cancer	None	No radiation and/or cancer-directed surgery	64	Dead
62	1973	Blank(s)	Unknown	Chronic Obstructive Pulmonary Disease and Allied Cond	Alive or dead of other cause	Dead (attributable to causes other than this cancer dx)	None	No radiation and/or cancer-directed surgery	302	Dead
82	1973	Blank(s)	Unknown	Diseases of Heart	Alive or dead of other cause	Dead (attributable to causes other than this cancer dx)	None	No radiation and/or cancer-directed surgery	15	Dead
79	1973	Blank(s)	Unknown	Other Cause of Death	Alive or dead of other cause	Dead (attributable to causes other than this cancer dx)	None	No radiation and/or cancer-directed surgery	47	Dead
84	1973	Blank(s)	Unknown	Pneumonia and Influenza	Alive or dead of other cause	Dead (attributable to causes other than this cancer dx)	None	No radiation and/or cancer-directed surgery	27	Dead
68	1973	Blank(s)	Unknown	Prostate	Dead (attributable to this cancer dx)	Alive or dead due to cancer	Beam radiation	Radiation after surgery	80	Dead
74	1973	Blank(s)	Unknown	Diseases of Heart	Alive or dead of other cause	Dead (attributable to causes other than this cancer dx)	None	No radiation and/or cancer-directed surgery	51	Dead
67	1973	Blank(s)	Unknown	Diseases of Heart	Alive or dead of other cause	Dead (attributable to causes other than this cancer dx)	None	No radiation and/or cancer-directed surgery	9	Dead
65	1973	Blank(s)	Unknown	Prostate	Dead (attributable to this cancer dx)	Alive or dead due to cancer	Beam radiation	Radiation after surgery	78	Dead
52	1973	Blank(s)	Unknown	Prostate	Dead (attributable to this cancer dx)	Alive or dead due to cancer	None	No radiation and/or cancer-directed surgery	11	Dead
77	1973	Blank(s)	Unknown	Other Cause of Death	Alive or dead of other cause	Dead (attributable to causes other than this cancer dx)	None	No radiation and/or cancer-directed surgery	131	Dead
62	1973	Blank(s)	Unknown	Prostate	Dead (attributable to this cancer dx)	Alive or dead due to cancer	Beam radiation	Radiation after surgery	41	Dead
72	1973	Blank(s)	Unknown	Diseases of Heart	Alive or dead of other cause	Dead (attributable to causes other than this cancer dx)	None	No radiation and/or cancer-directed surgery	9	Dead
81	1973	Blank(s)	Unknown	Diseases of Heart	Alive or dead of other cause	Dead (attributable to causes other than this cancer dx)	None	No radiation and/or cancer-directed surgery	0	Dead
54	1973	Blank(s)	Unknown	Prostate	Dead (attributable to this cancer dx)	Alive or dead due to cancer	None	No radiation and/or cancer-directed surgery	132	Dead
78	1973	Blank(s)	Unknown	Diseases of Heart	Alive or dead of other cause	Dead (attributable to causes other than this cancer dx)	None	No radiation and/or cancer-directed surgery	1	Dead
80	1973	Blank(s)	Unknown	Diseases of Heart	Alive or dead of other cause	Dead (attributable to causes other than this cancer dx)	None	No radiation and/or cancer-directed surgery	15	Dead
61	1973	Blank(s)	Unknown	Prostate	Dead (attributable to this cancer dx)	Alive or dead due to cancer	None	No radiation and/or cancer-directed surgery	40	Dead
79	1973	Blank(s)	Unknown	Diseases of Heart	Alive or dead of other cause	Dead (attributable to causes other than this cancer dx)	None	No radiation and/or cancer-directed surgery	39	Dead
72	1973	Blank(s)	Unknown	Prostate	N/A not first tumor	N/A not first tumor	Beam radiation	Radiation after surgery	2	Dead
75	1973	Blank(s)	Unknown	Prostate	Dead (attributable to this cancer dx)	Alive or dead due to cancer	None	No radiation and/or cancer-directed surgery	14	Dead
81	1973	Blank(s)	Unknown	Prostate	Dead (attributable to this cancer dx)	Alive or dead due to cancer	None	No radiation and/or cancer-directed surgery	6	Dead
75	1973	Blank(s)	Unknown	Prostate	Dead (attributable to this cancer dx)	Alive or dead due to cancer	None	No radiation and/or cancer-directed surgery	7	Dead
76	1973	Blank(s)	Unknown	Diseases of Heart	Alive or dead of other cause	Dead (attributable to causes other than this cancer dx)	Beam radiation	Radiation after surgery	105	Dead
77	1973	Blank(s)	Unknown	Diabetes Mellitus	Alive or dead of other cause	Dead (attributable to causes other than this cancer dx)	None	No radiation and/or cancer-directed surgery	2	Dead
70	1973	Blank(s)	Unknown	Chronic Lymphocytic Leukemia	Alive or dead of other cause	Dead (attributable to causes other than this cancer dx)	None	No radiation and/or cancer-directed surgery	126	Dead
66	1973	Blank(s)	Unknown	Prostate	Dead (attributable to this cancer dx)	Alive or dead due to cancer	Beam radiation	Radiation after surgery	59	Dead
74	1973	Blank(s)	Unknown	Prostate	Dead (attributable to this cancer dx)	Alive or dead due to cancer	None	No radiation and/or cancer-directed surgery	63	Dead
73	1973	Blank(s)	Unknown	Diseases of Heart	Alive or dead of other cause	Dead (attributable to causes other than this cancer dx)	None	No radiation and/or cancer-directed surgery	143	Dead
55	1973	Blank(s)	Unknown	Prostate	Dead (attributable to this cancer dx)	Alive or dead due to cancer	None	No radiation and/or cancer-directed surgery	19	Dead
84	1973	Blank(s)	Unknown	Prostate	N/A not first tumor	N/A not first tumor	None	No radiation and/or cancer-directed surgery	2	Dead
76	1973	Blank(s)	Unknown	Prostate	Dead (attributable to this cancer dx)	Alive or dead due to cancer	None	No radiation and/or cancer-directed surgery	4	Dead
70	1973	Blank(s)	Unknown	Cerebrovascular Diseases	Alive or dead of other cause	Dead (attributable to causes other than this cancer dx)	None	No radiation and/or cancer-directed surgery	60	Dead
52	1973	Blank(s)	Unknown	Chronic Liver Disease and Cirrhosis	Alive or dead of other cause	Dead (attributable to causes other than this cancer dx)	Beam radiation	No radiation and/or cancer-directed surgery	77	Dead
64	1973	Blank(s)	Unknown	Diseases of Heart	Alive or dead of other cause	Dead (attributable to causes other than this cancer dx)	None	No radiation and/or cancer-directed surgery	155	Dead
69	1973	Blank(s)	Unknown	Prostate	Dead (attributable to this cancer dx)	Alive or dead due to cancer	None	No radiation and/or cancer-directed surgery	11	Dead
72	1973	Blank(s)	Unknown	Diseases of Heart	Alive or dead of other cause	Dead (attributable to causes other than this cancer dx)	Beam radiation	Radiation after surgery	51	Dead
80	1973	Blank(s)	Unknown	Miscellaneous Malignant Cancer	Dead (attributable to this cancer dx)	Alive or dead due to cancer	Beam radiation	Radiation after surgery	66	Dead
78	1973	Blank(s)	Unknown	Prostate	Dead (attributable to this cancer dx)	Alive or dead due to cancer	None	No radiation and/or cancer-directed surgery	98	Dead
63	1973	Blank(s)	Unknown	Prostate	Dead (attributable to this cancer dx)	Alive or dead due to cancer	None	No radiation and/or cancer-directed surgery	1	Dead
60	1973	Blank(s)	Unknown	Prostate	Dead (attributable to this cancer dx)	Alive or dead due to cancer	None	No radiation and/or cancer-directed surgery	43	Dead
88	1973	Blank(s)	Unknown	Cerebrovascular Diseases	Alive or dead of other cause	Dead (attributable to causes other than this cancer dx)	None	No radiation and/or cancer-directed surgery	28	Dead
80	1973	Blank(s)	Unknown	Prostate	Dead (attributable to this cancer dx)	Alive or dead due to cancer	Beam radiation	Radiation after surgery	6	Dead
78	1973	Blank(s)	Unknown	Prostate	Dead (attributable to this cancer dx)	Alive or dead due to cancer	None	No radiation and/or cancer-directed surgery	11	Dead
53	1973	Blank(s)	Unknown	Prostate	Dead (attributable to this cancer dx)	Alive or dead due to cancer	None	No radiation and/or cancer-directed surgery	2	Dead
62	1973	Blank(s)	Unknown	Prostate	Dead (attributable to this cancer dx)	Alive or dead due to cancer	Beam radiation	Radiation after surgery	45	Dead
65	1973	Blank(s)	Unknown	Accidents and Adverse Effects	Alive or dead of other cause	Dead (attributable to causes other than this cancer dx)	None	No radiation and/or cancer-directed surgery	77	Dead
62	1973	Blank(s)	Unknown	Cerebrovascular Diseases	Alive or dead of other cause	Dead (attributable to causes other than this cancer dx)	Beam radiation	No radiation and/or cancer-directed surgery	44	Dead
55	1973	Blank(s)	Unknown	Prostate	Dead (attributable to this cancer dx)	Alive or dead due to cancer	Beam radiation	Radiation after surgery	63	Dead
87	1973	Blank(s)	Unknown	Prostate	Dead (attributable to this cancer dx)	Alive or dead due to cancer	None	No radiation and/or cancer-directed surgery	66	Dead
79	1973	Blank(s)	Unknown	Chronic Obstructive Pulmonary Disease and Allied Cond	Alive or dead of other cause	Dead (attributable to causes other than this cancer dx)	None	No radiation and/or cancer-directed surgery	52	Dead
64	1973	Blank(s)	Unknown	Chronic Obstructive Pulmonary Disease and Allied Cond	Alive or dead of other cause	Dead (attributable to causes other than this cancer dx)	Beam radiation	Radiation after surgery	51	Dead
57	1973	Blank(s)	Unknown	Chronic Obstructive Pulmonary Disease and Allied Cond	Alive or dead of other cause	Dead (attributable to causes other than this cancer dx)	None	No radiation and/or cancer-directed surgery	331	Dead
72	1973	Blank(s)	Unknown	Prostate	Dead (attributable to this cancer dx)	Alive or dead due to cancer	Beam radiation	No radiation and/or cancer-directed surgery	104	Dead
91	1973	Blank(s)	Unknown	Prostate	Dead (attributable to this cancer dx)	Alive or dead due to cancer	None	No radiation and/or cancer-directed surgery	5	Dead
75	1973	Blank(s)	Unknown	Prostate	Dead (attributable to this cancer dx)	Alive or dead due to cancer	None	No radiation and/or cancer-directed surgery	12	Dead
82	1973	Blank(s)	Unknown	Nephritis, Nephrotic Syndrome and Nephrosis	Alive or dead of other cause	Dead (attributable to causes other than this cancer dx)	None	No radiation and/or cancer-directed surgery	Unknown	Dead
72	1973	Blank(s)	Unknown	Prostate	Dead (attributable to this cancer dx)	Alive or dead due to cancer	Beam radiation	Radiation after surgery	16	Dead
79	1973	Blank(s)	Unknown	Lung and Bronchus	Dead (attributable to this cancer dx)	Alive or dead due to cancer	None	No radiation and/or cancer-directed surgery	54	Dead
62	1973	Blank(s)	Unknown	Chronic Obstructive Pulmonary Disease and Allied Cond	N/A not first tumor	N/A not first tumor	Beam radiation	Radiation after surgery	262	Dead
77	1973	Blank(s)	Unknown	Prostate	N/A not first tumor	N/A not first tumor	None	No radiation and/or cancer-directed surgery	12	Dead
82	1973	Blank(s)	Unknown	Cerebrovascular Diseases	Alive or dead of other cause	Dead (attributable to causes other than this cancer dx)	None	No radiation and/or cancer-directed surgery	28	Dead
80	1973	Blank(s)	Unknown	Prostate	Dead (attributable to this cancer dx)	Alive or dead due to cancer	None	No radiation and/or cancer-directed surgery	2	Dead
89	1973	Blank(s)	Unknown	Diseases of Heart	Alive or dead of other cause	Dead (attributable to causes other than this cancer dx)	None	No radiation and/or cancer-directed surgery	58	Dead
86	1973	Blank(s)	Unknown	Prostate	Dead (attributable to this cancer dx)	Alive or dead due to cancer	None	No radiation and/or cancer-directed surgery	12	Dead
73	1973	Blank(s)	Unknown	Pneumonia and Influenza	N/A not first tumor	N/A not first tumor	None	No radiation and/or cancer-directed surgery	6	Dead
66	1973	Blank(s)	Unknown	Lung and Bronchus	Alive or dead of other cause	Dead (attributable to causes other than this cancer dx)	None	No radiation and/or cancer-directed surgery	72	Dead
66	1973	Blank(s)	Unknown	Other Cause of Death	Alive or dead of other cause	Dead (attributable to causes other than this cancer dx)	None	No radiation and/or cancer-directed surgery	42	Dead
54	1973	Blank(s)	Unknown	Prostate	Dead (attributable to this cancer dx)	Alive or dead due to cancer	None	No radiation and/or cancer-directed surgery	4	Dead
77	1973	Blank(s)	Unknown	State DC not available or state DC available but no COD	Alive or dead of other cause	Dead (attributable to causes other than this cancer dx)	None	No radiation and/or cancer-directed surgery	16	Dead
76	1973	Blank(s)	Unknown	Prostate	Dead (attributable to this cancer dx)	Alive or dead due to cancer	None	No radiation and/or cancer-directed surgery	105	Dead
70	1973	Blank(s)	Unknown	Prostate	Dead (attributable to this cancer dx)	Alive or dead due to cancer	None	No radiation and/or cancer-directed surgery	35	Dead
76	1973	Blank(s)	Unknown	Diseases of Heart	Alive or dead of other cause	Dead (attributable to causes other than this cancer dx)	None	No radiation and/or cancer-directed surgery	6	Dead
65	1973	Blank(s)	Unknown	Prostate	Dead (attributable to this cancer dx)	Alive or dead due to cancer	Beam radiation	Radiation after surgery	8	Dead
64	1973	Blank(s)	Unknown	Cerebrovascular Diseases	Alive or dead of other cause	Dead (attributable to causes other than this cancer dx)	None	No radiation and/or cancer-directed surgery	9	Dead
61	1973	Blank(s)	Unknown	Diseases of Heart	Alive or dead of other cause	Dead (attributable to causes other than this cancer dx)	None	No radiation and/or cancer-directed surgery	231	Dead
72	1973	Blank(s)	Unknown	Prostate	Dead (attributable to this cancer dx)	Alive or dead due to cancer	None	No radiation and/or cancer-directed surgery	0	Dead
68	1973	Blank(s)	Unknown	Prostate	Dead (attributable to this cancer dx)	Alive or dead due to cancer	None	No radiation and/or cancer-directed surgery	40	Dead
60	1973	Blank(s)	Unknown	Diseases of Heart	Alive or dead of other cause	Dead (attributable to causes other than this cancer dx)	None	No radiation and/or cancer-directed surgery	171	Dead
74	1973	Blank(s)	Unknown	Prostate	Dead (attributable to this cancer dx)	Alive or dead due to cancer	None	No radiation and/or cancer-directed surgery	31	Dead
65	1973	Blank(s)	Unknown	State DC not available or state DC available but no COD	Alive or dead of other cause	Dead (attributable to causes other than this cancer dx)	None	No radiation and/or cancer-directed surgery	10	Dead
57	1973	Blank(s)	Unknown	Prostate	Dead (attributable to this cancer dx)	Alive or dead due to cancer	Beam radiation	Radiation after surgery	55	Dead
70	1973	Blank(s)	Unknown	Other Cause of Death	Alive or dead of other cause	Dead (attributable to causes other than this cancer dx)	None	No radiation and/or cancer-directed surgery	4	Dead
64	1973	Blank(s)	Unknown	Diseases of Heart	Alive or dead of other cause	Dead (attributable to causes other than this cancer dx)	None	No radiation and/or cancer-directed surgery	49	Dead
87	1973	Blank(s)	Unknown	Diseases of Heart	Alive or dead of other cause	Dead (attributable to causes other than this cancer dx)	None	No radiation and/or cancer-directed surgery	39	Dead
81	1973	Blank(s)	Unknown	Diseases of Heart	Alive or dead of other cause	Dead (attributable to causes other than this cancer dx)	None	No radiation and/or cancer-directed surgery	51	Dead
75	1973	Blank(s)	Unknown	Diseases of Heart	Alive or dead of other cause	Dead (attributable to causes other than this cancer dx)	None	No radiation and/or cancer-directed surgery	39	Dead
68	1973	Blank(s)	Unknown	Diseases of Heart	Alive or dead of other cause	Dead (attributable to causes other than this cancer dx)	None	No radiation and/or cancer-directed surgery	198	Dead
72	1973	Blank(s)	Unknown	Prostate	Dead (attributable to this cancer dx)	Alive or dead due to cancer	Beam radiation	Radiation after surgery	16	Dead
73	1973	Blank(s)	Unknown	Prostate	Dead (attributable to this cancer dx)	Alive or dead due to cancer	None	No radiation and/or cancer-directed surgery	162	Dead
73	1973	Blank(s)	Unknown	Diseases of Heart	N/A not first tumor	N/A not first tumor	None	No radiation and/or cancer-directed surgery	13	Dead
59	1973	Blank(s)	Unknown	Prostate	Dead (attributable to this cancer dx)	Alive or dead due to cancer	Beam radiation	Radiation after surgery	31	Dead
69	1973	Blank(s)	Unknown	Diseases of Heart	Alive or dead of other cause	Dead (attributable to causes other than this cancer dx)	Beam radiation	Radiation after surgery	110	Dead
70	1973	Blank(s)	Unknown	Prostate	Dead (attributable to this cancer dx)	Alive or dead due to cancer	None	No radiation and/or cancer-directed surgery	0	Dead
74	1973	Blank(s)	Well differentiated; Grade I	Nephritis, Nephrotic Syndrome and Nephrosis	Alive or dead of other cause	Dead (attributable to causes other than this cancer dx)	None	No radiation and/or cancer-directed surgery	163	Dead
[truncated: 563,779+ more rows]
